# Supplementary material for: DNA Methylation Signatures Triggered by Prenatal Maternal Stress Exposure to a Natural Disaster: Project Ice Storm
Source: PLoS One. 2014 Sep 19;9(9):e107653. doi: 10.1371/journal.pone.0107653 (PMC4169571; doi:10.1371/journal.pone.0107653)
Supplement: Table S3 — 1675 CGs significantly correlated with objective hardship levels (Storm32). (XLSX) [file pone.0107653.s007.xlsx]

## Sheet: Supplementary Table 3
Table S3: 1675 CGs significantly correlated with objective hardship levels (Storm32).
Chr	Position	tss.distance	symbol	ensembl	R	pval
15	32934004	-127	SCG5	ENSG00000166922	-0.662006	2.00744e-05
3	158520857	38892	GPR79	ENSG00000232374	-0.638099	4.90851e-05
20	62434140	5289	RP4-583P15.11	ENSG00000231208	-0.610113	0.000127588
3	184320734	-41162	EPHB3	ENSG00000182580	-0.601245	0.000169529
1	226924311	2713	ITPKB	ENSG00000143772	0.596055	0.000199435
7	102134668	13066	AC093668.2	ENSG00000238392	0.591392	0.000230232
6	31540456	-625	LTA	ENSG00000226979	0.586328	0.000268433
6	31540459	-628	LTA	ENSG00000226979	0.584171	0.000286349
2	87052595	-17076	CD8A	ENSG00000153563	0.5817	0.000308183
1	7812865	18464	VAMP3	ENSG00000049245	-0.581074	0.000313944
14	99707721	21564	AL109767.1	ENSG00000235785	0.575699	0.000367488
11	63687223	-2907	RCOR2	ENSG00000167771	-0.573529	0.000391307
6	31540461	-630	LTA	ENSG00000226979	0.571655	0.000412981
10	70821371	26491	SRGN	ENSG00000122862	-0.571391	0.00041612
1	117306669	-9662	CD2	ENSG00000116824	0.570778	0.000423479
8	125274483	-1596	U6	ENSG00000206724	0.570294	0.000429371
7	102330635	281	RP11-577H5.2	ENSG00000233297	0.56896	0.00044601
13	114888458	9628	RASA3	ENSG00000185989	-0.568753	0.000448645
3	184297522	-17950	EPHB3	ENSG00000182580	-0.565151	0.000496689
13	48986124	17281	AL136960.1	ENSG00000240166	0.56511	0.000497255
5	42757171	-268	CCDC152	ENSG00000198865	-0.563899	0.00051442
6	31540114	-283	LTA	ENSG00000226979	0.562215	0.000539172
17	80084554	14985	snoU13	ENSG00000238947	0.560613	0.000563689
1	9788517	-40885	RP11-558F24.4	ENSG00000231789	0.559745	0.000577378
9	135907982	-1906	GTF3C5	ENSG00000148308	0.559256	0.00058522
7	127423253	75288	RP11-20L24.1	ENSG00000240579	-0.557266	0.000618112
5	81643377	-68096	ATP6AP1L	ENSG00000205464	0.55637	0.00063345
14	22987689	101	TRAJ25	ENSG00000211864	0.555837	0.000642725
7	99222459	-7890	ZNF498	ENSG00000197037	0.554855	0.000660137
1	121260494	649	EMBP1	ENSG00000231752	0.554851	0.000660217
12	6543527	4137	RP1-102E24.9	ENSG00000224906	0.554078	0.000674227
13	114869122	5173	RASA3-IT1	ENSG00000232487	-0.552795	0.000698036
14	22989081	-134	TRAJ24	ENSG00000211865	0.552747	0.000698946
4	24831413	-34328	SOD3	ENSG00000109610	0.552472	0.000704154
11	46258039	1894	CTD-2589M5.5	ENSG00000254639	-0.551856	0.000715954
22	39747459	-1529	SYNGR1	ENSG00000100321	-0.551302	0.000726706
17	19675785	-17093	AC005722.4	ENSG00000230607	0.55101	0.00073243
12	94153360	-21761	RP11-887P2.5	ENSG00000258274	-0.54919	0.000769009
12	122444621	12707	BCL7A	ENSG00000110987	0.549088	0.000771118
1	116917619	-336	RP4-655J12.3	ENSG00000229895	0.549021	0.00077249
6	18126484	-3633	NHLRC1	ENSG00000187566	0.548817	0.000776703
9	93619467	-55398	SYK	ENSG00000165025	0.548595	0.000781331
5	156594470	-1195	FAM71B	ENSG00000170613	0.548349	0.00078647
1	45266782	-885	PLK3	ENSG00000173846	0.547879	0.000796366
11	118214845	214	CD3G	ENSG00000160654	0.547823	0.000797556
1	27849102	3214	RP1-159A19.4	ENSG00000237429	0.547136	0.000812247
10	82224946	-11024	TSPAN14	ENSG00000108219	0.546395	0.00082836
11	100862794	17	TMEM133	ENSG00000170647	0.546186	0.000832949
13	114823829	50466	RASA3-IT1	ENSG00000232487	-0.545162	0.000855794
1	226924257	2767	ITPKB	ENSG00000143772	0.544893	0.000861885
3	171792545	-35127	FNDC3B	ENSG00000075420	-0.543394	0.000896539
1	11516947	22276	PTCHD2	ENSG00000204624	0.543227	0.000900471
11	118213414	45	CD3D	ENSG00000167286	0.543039	0.000904913
4	7638169	-53982	AC116316.1	ENSG00000239735	-0.542921	0.000907724
3	56835282	-118017	FAM208A	ENSG00000163946	0.542643	0.000914335
1	2162506	-2372	SKI	ENSG00000157933	0.542615	0.000915007
14	69247337	15853	ZFP36L1	ENSG00000185650	0.542093	0.000927595
14	98444476	-15	C14orf64	ENSG00000246223	0.541402	0.00094446
10	134402787	-51463	INPP5A	ENSG00000068383	-0.540983	0.000954827
19	49689673	-28621	TRPM4	ENSG00000130529	-0.540728	0.000961197
9	136567339	37738	SARDH	ENSG00000123453	0.540182	0.000974924
15	34327794	3583	AVEN	ENSG00000169857	-0.540134	0.000976162
2	120436039	704	TMEM177	ENSG00000144120	0.540045	0.000978403
19	36428519	-497	LRFN3	ENSG00000126243	0.539756	0.000985779
16	12172962	2132	RPS23P6	ENSG00000241641	0.539556	0.000990905
17	75451779	-13588	Y_RNA	ENSG00000200651	0.538893	0.00100806
16	79306292	-7941	RN5S431	ENSG00000222244	0.536937	0.00106021
14	69256977	6213	ZFP36L1	ENSG00000185650	0.536449	0.0010736
2	242810917	835	CXXC11	ENSG00000188011	0.536113	0.00108289
13	105484300	-17622	RPL7P45	ENSG00000225823	0.536004	0.00108591
7	97880563	1000	TECPR1	ENSG00000205356	0.53592	0.00108827
12	123707827	9636	C12orf65	ENSG00000130921	0.535792	0.00109185
10	121031392	-59023	AL355861.1	ENSG00000242853	-0.535531	0.00109916
4	169799624	6882	U6	ENSG00000201176	-0.535179	0.00110912
17	78623601	-46860	RPL31P7	ENSG00000232083	0.535111	0.00111103
10	72237473	1091	KIAA1274	ENSG00000107719	0.5351	0.00111136
11	60870121	-254	CD5	ENSG00000110448	0.53477	0.00112075
6	31540121	-290	LTA	ENSG00000226979	0.534665	0.00112378
8	41814854	5330	AC090571.1	ENSG00000256905	0.534618	0.00112511
7	44079020	-250	AC017116.8	ENSG00000235314	0.533816	0.00114837
16	2094602	2864	TSC2	ENSG00000103197	-0.533391	0.00116087
2	241644188	-12926	AQP12A	ENSG00000184945	0.533305	0.0011634
11	118215112	-53	CD3G	ENSG00000160654	0.533144	0.00116819
5	392920	11741	CTD-2228K2.2	ENSG00000214278	0.532677	0.00118211
6	134617250	2584	KRT8P42	ENSG00000220378	-0.53247	0.00118834
11	5653405	-7279	AC015691.13	ENSG00000239920	-0.531322	0.00122337
7	139929429	12241	U1	ENSG00000199283	0.530431	0.0012512
7	155791233	-35907	AC021218.2	ENSG00000204876	0.530292	0.00125559
3	190251464	-19624	IL1RAP	ENSG00000196083	-0.530263	0.00125652
17	75451932	-13741	Y_RNA	ENSG00000200651	0.530243	0.00125715
12	113515332	-20818	DTX1	ENSG00000135144	-0.529626	0.00127683
13	114884918	-10623	RASA3-IT1	ENSG00000232487	-0.529222	0.00128985
10	121300857	1363	RGS10	ENSG00000148908	0.528911	0.00129997
18	21452895	21275	AC010754.1	ENSG00000221389	0.528782	0.00130417
17	7754956	3427	TMEM88	ENSG00000167874	0.528681	0.00130746
6	30460548	-3304	HLA-E	ENSG00000204592	0.528527	0.00131254
1	32717002	-162	LCK	ENSG00000182866	0.528302	0.00131997
7	138778744	15721	ZC3HAV1	ENSG00000105939	0.528203	0.00132323
11	67804112	2371	TCIRG1	ENSG00000110719	-0.528151	0.00132496
14	69256690	6500	ZFP36L1	ENSG00000185650	0.528142	0.00132525
5	131310671	28614	AC034228.3	ENSG00000223548	0.527997	0.00133005
14	78107677	11721	CTD-2175M1.4	ENSG00000258668	-0.527762	0.0013379
11	118213272	187	CD3D	ENSG00000167286	0.527716	0.00133946
18	13730665	-4005	RNMT	ENSG00000101654	0.527485	0.00134721
17	80840821	35337	RP11-497H17.1	ENSG00000262663	0.52748	0.00134738
3	4783306	9968	EGOT	ENSG00000235947	-0.527433	0.00134895
6	128222053	17723	THEMIS	ENSG00000172673	0.526611	0.00137689
6	31540399	-568	LTA	ENSG00000226979	0.526429	0.00138317
7	44079036	-266	AC017116.8	ENSG00000235314	0.526305	0.00138745
2	242802192	-1132	PDCD1	ENSG00000188389	0.52609	0.00139486
3	195268648	1561	PPP1R2	ENSG00000184203	0.525972	0.00139895
1	203733971	333	LAX1	ENSG00000122188	0.525342	0.00142102
11	118213330	129	CD3D	ENSG00000167286	0.524352	0.00145634
9	35650999	-62	SIT1	ENSG00000137078	0.524057	0.00146698
21	43823863	145	UBASH3A	ENSG00000160185	0.523977	0.00146988
14	69282256	-19066	ZFP36L1	ENSG00000185650	0.523875	0.00147359
12	32081573	-12932	AC023050.1	ENSG00000252584	0.523514	0.00148681
6	31540014	-183	LTA	ENSG00000226979	0.523375	0.00149189
8	27630920	242	U6	ENSG00000202242	0.52334	0.00149319
6	150073879	-3078	NUP43	ENSG00000120253	-0.522968	0.00150695
17	159236	11947	RP11-1260E13.1	ENSG00000262920	-0.522519	0.00152369
5	35860337	-7540	IL7R	ENSG00000168685	0.522212	0.00153525
6	31539998	-167	LTA	ENSG00000226979	0.522177	0.00153658
13	114302021	10480	ATP4B	ENSG00000186009	-0.521997	0.00154339
15	75185989	-3643	MPI	ENSG00000178802	0.52197	0.00154441
6	31540002	-171	LTA	ENSG00000226979	0.521902	0.00154697
16	710674	-4480	LA16c-349E10.1	ENSG00000262528	-0.521778	0.00155172
19	45825730	503	CKM	ENSG00000104879	0.521557	0.00156015
2	241644240	-12978	AQP12A	ENSG00000184945	0.521446	0.0015644
12	123604434	30128	PITPNM2	ENSG00000090975	0.521386	0.00156669
7	1864451	13771	AC110781.3	ENSG00000176349	0.520877	0.00158637
10	133786713	8722	BNIP3	ENSG00000176171	0.520641	0.00159556
1	206976689	-4474	IL19	ENSG00000142224	0.52042	0.00160421
17	75451809	-13618	Y_RNA	ENSG00000200651	0.520228	0.00161175
16	85363209	27860	RP11-680G10.1	ENSG00000261567	-0.519924	0.00162375
12	56323816	2586	WIBG	ENSG00000170473	0.519705	0.00163244
14	22978073	252	TRAJ32	ENSG00000211857	0.519038	0.00165921
7	142493865	184	TRBJ2-1	ENSG00000211764	0.518788	0.00166934
21	43823809	199	UBASH3A	ENSG00000160185	0.518573	0.00167809
1	9789174	-41542	RP11-558F24.4	ENSG00000231789	0.518531	0.0016798
6	31540440	-609	LTA	ENSG00000226979	0.518424	0.00168416
2	242802127	-1067	PDCD1	ENSG00000188389	0.517918	0.001705
6	143249236	17102	HIVEP2	ENSG00000010818	0.51764	0.00171651
14	99655747	-30994	AL162151.4	ENSG00000229402	0.517634	0.00171679
1	9819767	64817	CLSTN1	ENSG00000171603	-0.517589	0.00171865
1	167486978	869	CD247	ENSG00000198821	0.517574	0.00171927
5	969899	9581	RP11-661C8.3	ENSG00000250173	0.517437	0.001725
1	207070834	-46	IL24	ENSG00000162892	0.517434	0.0017251
11	118214810	249	CD3G	ENSG00000160654	0.517303	0.00173061
8	37730745	-23286	BRF2	ENSG00000104221	-0.517134	0.0017377
10	103657412	-53735	KCNIP2	ENSG00000120049	-0.517112	0.00173861
14	99655676	-30923	AL162151.4	ENSG00000229402	0.516867	0.00174895
17	33542219	-20807	SLC35G3	ENSG00000164729	0.516769	0.00175312
14	23015657	790	TRAC	ENSG00000229164	0.516393	0.00176911
14	99734018	3843	BCL11B	ENSG00000127152	0.516302	0.001773
17	80084571	14968	snoU13	ENSG00000238947	0.516232	0.001776
17	55901064	26335	MRPS23	ENSG00000181610	-0.516019	0.00178514
11	67251939	-1427	AIP	ENSG00000110711	0.515595	0.00180348
11	118214762	297	CD3G	ENSG00000160654	0.5155	0.00180762
1	32739493	12669	Y_RNA	ENSG00000252450	0.515291	0.00181673
19	11665102	4949	ELOF1	ENSG00000130165	0.51482	0.00183743
1	9789165	-41533	RP11-558F24.4	ENSG00000231789	0.514024	0.0018729
14	39735496	769	RP11-407N17.5	ENSG00000258940	-0.513423	0.00190004
12	122444580	12748	BCL7A	ENSG00000110987	0.513382	0.00190191
1	181056650	988	IER5	ENSG00000162783	-0.51336	0.00190293
14	103868351	10747	RP11-600F24.2	ENSG00000244691	0.512733	0.00193165
7	98738998	2725	SMURF1	ENSG00000198742	0.51229	0.00195217
1	12656232	21505	DHRS3	ENSG00000162496	-0.51229	0.00195218
15	22915992	-23987	CYFIP1	ENSG00000068793	-0.512089	0.00196155
6	30647539	-6725	DHX16	ENSG00000204560	0.511969	0.0019672
3	114622118	27270	YBX1P3	ENSG00000240002	-0.511427	0.00199272
11	64644487	4520	AP001187.11	ENSG00000230835	0.511371	0.0019954
16	89487322	1312	RP1-168P16.1	ENSG00000261692	0.511257	0.00200083
1	158174027	-360	RP11-404O13.5	ENSG00000176320	0.511201	0.00200346
20	30309717	2075	BCL2L1	ENSG00000171552	0.510342	0.00204479
14	72990359	71474	RP3-514A23.2	ENSG00000258871	-0.510318	0.00204595
2	105493611	-4558	AC018730.3	ENSG00000229743	0.510294	0.0020471
20	30947724	-1577	ASXL1	ENSG00000171456	0.510266	0.00204843
11	5653254	-7128	AC015691.13	ENSG00000239920	-0.509963	0.0020632
20	32266794	-4525	NECAB3	ENSG00000125967	0.509903	0.00206616
14	22978195	130	TRAJ32	ENSG00000211857	0.509861	0.00206823
1	246378510	-26090	U6	ENSG00000202184	-0.509736	0.00207434
19	33172072	-5759	RGS9BP	ENSG00000186326	-0.509308	0.00209544
14	99655593	-30840	AL162151.4	ENSG00000229402	0.509201	0.00210073
11	504930	2370	RNH1	ENSG00000023191	-0.50911	0.00210526
11	128388475	7562	RP11-1007G5.2	ENSG00000254588	0.50905	0.00210827
13	114301996	10505	ATP4B	ENSG00000186009	-0.508901	0.00211568
5	1255616	-30146	SLC6A18	ENSG00000164363	0.508682	0.00212667
11	118175675	-415	CD3E	ENSG00000198851	0.508607	0.00213042
2	25142016	692	ADCY3	ENSG00000138031	0.508429	0.00213937
14	22989583	-189	TRAJ23	ENSG00000211866	0.508041	0.00215904
13	74805233	361	LINC00402	ENSG00000235532	0.507962	0.00216303
6	30045068	-1404	RNF39	ENSG00000204618	0.507566	0.00218332
15	22915986	-23981	CYFIP1	ENSG00000068793	-0.506405	0.0022436
1	90309998	-23425	LRRC8D	ENSG00000171492	0.506345	0.00224677
3	133294854	-2280	CDV3	ENSG00000091527	0.506042	0.00226278
7	99761053	-4715	C7orf43	ENSG00000146826	0.506031	0.00226335
14	59038939	-8075	RPL9P5	ENSG00000239510	0.505254	0.00230484
20	44420276	295	WFDC3	ENSG00000124116	-0.505178	0.00230894
19	14633030	7019	DNAJB1	ENSG00000132002	0.505076	0.00231448
20	39769764	-3121	RP1-1J6.2	ENSG00000226648	0.504789	0.00233001
16	3117862	1662	U1	ENSG00000252561	0.504751	0.00233209
21	46890907	-45922	COL18A1-AS1	ENSG00000183535	0.50472	0.00233378
1	26002535	-16933	RP1-187B23.1	ENSG00000233478	0.504406	0.00235089
5	148728200	-3207	GRPEL2	ENSG00000164284	0.504228	0.00236068
20	44420225	346	WFDC3	ENSG00000124116	-0.50387	0.00238042
5	176559558	468	NSD1	ENSG00000165671	-0.503842	0.00238195
12	56324915	1487	WIBG	ENSG00000170473	0.503762	0.0023864
9	140022932	-4872	snoU13	ENSG00000238824	0.503694	0.00239016
1	12238390	-11330	TNFRSF1B	ENSG00000028137	0.50332	0.00241102
8	22497061	-22891	RP11-582J16.5	ENSG00000253200	0.503052	0.00242607
3	184322709	-43137	EPHB3	ENSG00000182580	-0.502391	0.00246356
11	128395450	587	RP11-1007G5.2	ENSG00000254588	0.502378	0.0024643
14	98444417	44	C14orf64	ENSG00000246223	0.502327	0.00246719
1	203734478	-174	LAX1	ENSG00000122188	0.501773	0.00249898
17	75405842	32349	Y_RNA	ENSG00000200651	0.501751	0.00250025
7	2802554	1688	AC006028.10	ENSG00000233202	-0.501491	0.00251535
9	111863775	18450	TMEM245	ENSG00000106771	0.501376	0.00252204
1	60158474	79993	RP4-782L23.1	ENSG00000231816	-0.501265	0.00252849
14	69256677	6513	ZFP36L1	ENSG00000185650	0.501234	0.00253031
1	197811487	60290	C1orf53	ENSG00000203724	-0.501097	0.0025383
21	32927013	4524	AP000251.2	ENSG00000237594	0.500995	0.00254431
6	30647148	-6334	DHX16	ENSG00000204560	0.50086	0.00255222
12	122712101	-20	DIABLO	ENSG00000184047	0.500612	0.00256683
15	89168305	-3778	AEN	ENSG00000181026	0.500467	0.0025754
2	2650283	10119	AC018685.1	ENSG00000234929	0.500268	0.00258726
7	1159070	18826	C7orf50	ENSG00000146540	0.500101	0.00259719
8	81989312	-18554	RP11-1149M10.1	ENSG00000254177	0.499899	0.00260933
5	15385947	-1618	MARK2P5	ENSG00000248834	-0.499602	0.00262715
12	27174596	883	MED21	ENSG00000152944	-0.499457	0.00263593
13	114918702	-20616	RASA3	ENSG00000185989	-0.499356	0.00264207
1	74665362	-1425	FPGT-TNNI3K	ENSG00000116783	-0.499248	0.00264857
13	29067224	2041	FLT1	ENSG00000102755	0.499017	0.00266265
7	155790956	-35630	AC021218.2	ENSG00000204876	0.498948	0.00266686
9	136566991	38086	SARDH	ENSG00000123453	0.498731	0.00268016
19	2546844	-8736	AC104537.1	ENSG00000105694	-0.498593	0.00268863
4	103740913	8299	RP11-10L12.4	ENSG00000246560	0.498452	0.00269733
12	110182938	28375	MGC14436	ENSG00000255650	-0.498398	0.0027007
7	100463583	1177	TRIP6	ENSG00000087077	-0.498183	0.00271398
3	189073674	-115291	TPRG1-AS2	ENSG00000230115	0.498086	0.00272
21	45576085	3874	AP001055.6	ENSG00000225331	0.498053	0.00272208
18	13641735	73632	AP001525.2	ENSG00000242707	-0.497728	0.00274237
8	11311868	20356	FAM167A	ENSG00000154319	0.497495	0.002757
4	119732131	27707	SEC24D	ENSG00000150961	-0.497378	0.00276435
9	135820767	165	GFI1B	ENSG00000165702	0.497063	0.00278429
6	30459867	-2623	HLA-E	ENSG00000204592	0.496828	0.00279919
17	37956902	38875	AC079199.2	ENSG00000226117	0.496476	0.00282173
6	136609152	1837	BCLAF1	ENSG00000029363	0.496288	0.00283382
12	123503709	-37513	ABCB9	ENSG00000150967	-0.49617	0.00284141
11	69264296	-4785	AP000439.2	ENSG00000255606	-0.496003	0.00285226
7	2847554	27701	AC006028.11	ENSG00000231357	-0.495752	0.00286851
7	142493732	317	TRBJ2-1	ENSG00000211764	0.495496	0.00288527
3	128714144	6244	RP11-723O4.8	ENSG00000250856	0.495037	0.00291544
15	41923323	-9901	MGA	ENSG00000174197	-0.494899	0.00292458
1	224370155	-2812	SNORA72	ENSG00000201898	0.494818	0.00292995
6	31540169	-338	LTA	ENSG00000226979	0.494737	0.00293529
12	116946758	8905	RP11-148B3.1	ENSG00000258018	-0.49448	0.00295243
1	64058523	393	PGM1	ENSG00000079739	-0.494416	0.00295666
4	90033974	-6	TIGD2	ENSG00000180346	-0.494406	0.00295734
8	141129321	-185905	C8orf17	ENSG00000250733	-0.494049	0.00298134
1	160766535	-639	LY9	ENSG00000122224	0.493901	0.00299127
10	134983838	-9887	KNDC1	ENSG00000171798	0.49356	0.00301441
8	28919075	-5623	CTD-2647L4.4	ENSG00000259366	0.493552	0.00301494
12	56322667	-1564	DGKA	ENSG00000065357	0.493389	0.00302602
14	22989580	-186	TRAJ23	ENSG00000211866	0.493367	0.00302757
14	69256791	6399	ZFP36L1	ENSG00000185650	0.493363	0.00302778
1	179921042	2533	RP11-533E19.5	ENSG00000260360	-0.493344	0.00302914
14	22971074	141	TRAJ38	ENSG00000211851	0.493317	0.00303094
6	31539973	-142	LTA	ENSG00000226979	0.493299	0.00303215
16	12073297	-1590	RP11-166B2.7	ENSG00000260488	-0.493203	0.00303872
1	8209787	40097	RP11-431K24.2	ENSG00000229305	0.493154	0.00304211
15	22992842	41585	NIPA2	ENSG00000140157	0.492944	0.0030565
8	143926325	-9969	RP11-706C16.5	ENSG00000253728	0.49276	0.00306922
15	66188803	-52981	U6	ENSG00000252715	-0.492686	0.00307431
16	70437897	-24537	RP11-529K1.4	ENSG00000260111	0.492679	0.00307481
16	12207648	-18484	RP11-276H1.2	ENSG00000261293	-0.492672	0.00307527
21	43824262	-254	UBASH3A	ENSG00000160185	0.492341	0.00309829
1	42272694	228902	HIVEP3	ENSG00000127124	0.492287	0.00310198
6	29717260	-434	HLA-F-AS1	ENSG00000214922	-0.491713	0.00314224
1	9006680	-758	CA6	ENSG00000131686	0.491696	0.00314341
6	139483193	-26944	HECA	ENSG00000112406	0.491636	0.00314766
12	132670412	3828	RP13-977J11.2	ENSG00000256576	0.491601	0.00315011
22	29225779	6346	CTA-292E10.7	ENSG00000224256	-0.491558	0.00315315
17	48857353	-12435	LINC00483	ENSG00000167117	0.491482	0.00315856
1	52889575	-12461	snoU13	ENSG00000239063	0.491471	0.00315936
4	77011716	-49148	CXCL11	ENSG00000169248	-0.491398	0.00316449
16	22384715	1465	RP11-21M24.2	ENSG00000260790	0.490573	0.00322345
12	56819060	24127	TIMELESS	ENSG00000111602	0.490527	0.0032268
3	108126795	-81134	HNRNPA1P17	ENSG00000243188	-0.489923	0.00327064
11	73716367	4113	UCP3	ENSG00000175564	0.48982	0.00327817
10	104236741	-15589	RP11-18I14.7	ENSG00000243628	0.489662	0.00328967
11	118214927	132	CD3G	ENSG00000160654	0.489592	0.00329485
7	99222196	-7627	ZNF498	ENSG00000197037	0.489549	0.00329796
12	113530915	-36401	DTX1	ENSG00000135144	-0.489506	0.00330116
5	156607853	-14578	FAM71B	ENSG00000170613	0.489316	0.00331513
3	39309435	13791	CX3CR1	ENSG00000168329	0.489207	0.00332318
6	31540026	-195	LTA	ENSG00000226979	0.489195	0.00332411
6	144586678	-7918	RP1-91J24.1	ENSG00000216475	-0.489157	0.00332691
2	242945114	23213	AC093642.4	ENSG00000226423	0.489002	0.00333844
12	7793353	-12983	AC006927.4	ENSG00000244726	0.488875	0.00334785
12	132663428	10812	RP13-977J11.2	ENSG00000256576	0.488735	0.00335829
8	103379529	21334	snoU13	ENSG00000238533	-0.488477	0.00337759
5	133404710	45692	TCF7	ENSG00000081059	0.488384	0.00338459
3	148869703	-22332	HPS3	ENSG00000163755	-0.488359	0.0033865
1	153941186	-998	SLC39A1	ENSG00000143570	-0.488088	0.00340689
21	15069190	-20847	CXADRP1	ENSG00000214319	0.487926	0.00341914
6	33401480	-13633	SYNGAP1	ENSG00000197283	-0.487921	0.00341951
10	6125715	5234	RBM17	ENSG00000134453	0.487633	0.00344147
14	91695017	14086	CTD-2547L24.3	ENSG00000258875	0.487593	0.00344449
2	175528343	19301	WIPF1	ENSG00000115935	-0.487563	0.00344678
17	4079652	9969	Y_RNA	ENSG00000251812	0.48747	0.00345387
1	181098609	-40971	IER5	ENSG00000162783	-0.487465	0.00345431
1	206729685	-27437	RP11-534L20.4	ENSG00000234981	0.487392	0.00345987
14	99715826	13459	AL109767.1	ENSG00000235785	0.487388	0.00346019
12	123560479	5452	RP11-197N18.7	ENSG00000251497	0.487326	0.00346494
6	30460576	-3332	HLA-E	ENSG00000204592	0.487326	0.00346495
15	69760994	-5629	RP11-279F6.1	ENSG00000245750	0.487302	0.00346674
19	11074428	-2830	SMARCA4	ENSG00000127616	0.487164	0.00347741
1	172628020	134	FASLG	ENSG00000117560	0.487125	0.00348037
8	144543951	-31375	MAFA	ENSG00000182759	0.487066	0.00348491
2	10184650	-1674	KLF11	ENSG00000172059	0.487055	0.00348574
3	184241840	-18939	EIF2B5-IT1	ENSG00000227509	-0.486994	0.00349046
2	242048359	-6612	MTERFD2	ENSG00000122085	0.486933	0.00349521
12	133413162	225	POLE	ENSG00000177084	0.486909	0.00349703
5	400517	4144	CTD-2228K2.2	ENSG00000214278	-0.486764	0.00350826
2	58482767	-4192	EIF3FP3	ENSG00000233426	-0.486685	0.00351443
19	36399346	-135	TYROBP	ENSG00000011600	-0.486527	0.00352665
1	167485873	1974	CD247	ENSG00000198821	0.48651	0.00352798
6	4890079	89227	RP11-428J1.2	ENSG00000217030	-0.48651	0.00352802
6	166825479	-28802	RP1-168L15.5	ENSG00000261420	0.486297	0.00354461
2	224806760	3344	WDFY1	ENSG00000085449	0.486243	0.00354888
7	157264516	-5591	AC006372.4	ENSG00000234210	0.486205	0.00355181
16	27414536	-1053	IL21R	ENSG00000103522	0.486159	0.00355543
5	39219698	-49261	CTD-2317K6.1	ENSG00000251215	-0.486121	0.00355842
13	114888551	9535	RASA3	ENSG00000185989	-0.48599	0.00356875
21	15095903	38756	FEM1AP1	ENSG00000229231	0.485926	0.00357378
6	169284344	80092	RP3-495K2.3	ENSG00000225879	0.485818	0.00358231
10	35740216	154122	GJD4	ENSG00000177291	-0.48552	0.00360584
20	207161	738	DEFB129	ENSG00000125903	0.485458	0.00361079
17	26205940	14469	C17orf108	ENSG00000232859	0.485142	0.00363602
1	1186357	357	RP5-902P8.12	ENSG00000260179	0.485127	0.00363717
6	30459595	-2351	HLA-E	ENSG00000204592	0.484921	0.00365369
6	31540051	-220	LTA	ENSG00000226979	0.484562	0.00368264
4	185269126	6004	RP11-290F5.2	ENSG00000180712	-0.484447	0.00369196
2	241644166	-12904	AQP12A	ENSG00000184945	0.484446	0.00369203
11	72912441	14517	RP11-800A3.2	ENSG00000215841	-0.484307	0.00370332
17	80084751	14788	snoU13	ENSG00000238947	0.483831	0.0037422
12	121726240	9871	CAMKK2	ENSG00000110931	-0.483553	0.003765
7	17029795	43307	AC098592.8	ENSG00000232841	-0.483498	0.00376958
1	226921576	5448	ITPKB	ENSG00000143772	0.48346	0.0037727
2	48540671	1105	FOXN2	ENSG00000170802	0.483422	0.00377584
5	964196	15284	RP11-661C8.3	ENSG00000250173	0.483272	0.00378825
5	180116385	4378	OR2AI1P	ENSG00000236791	0.483247	0.00379035
13	114828264	46031	RASA3-IT1	ENSG00000232487	-0.483148	0.00379852
7	150217030	-5112	GIMAP7	ENSG00000179144	0.483017	0.00380946
15	59978600	2116	RP11-361D15.2	ENSG00000259238	-0.482947	0.00381524
3	69370218	-90035	AC112221.1	ENSG00000243036	-0.482909	0.00381841
12	7793361	-12991	AC006927.4	ENSG00000244726	0.482732	0.00383321
7	25991654	-2048	MIR148A	ENSG00000199085	-0.482684	0.00383723
8	130253618	-122	RP11-1057N3.1	ENSG00000250400	0.482427	0.00385885
19	18280669	3910	IFI30	ENSG00000216490	-0.48239	0.00386193
4	38867304	1994	FAM114A1	ENSG00000197712	0.482205	0.00387754
10	134231487	1100	RP11-432J24.2	ENSG00000231705	-0.482096	0.00388682
4	10101553	15955	RN5S155	ENSG00000223086	0.482016	0.00389361
11	47633146	3400	Y_RNA	ENSG00000223187	-0.48156	0.00393244
14	91281948	875	TTC7B	ENSG00000165914	-0.481427	0.0039438
1	111742515	878	CHI3L2	ENSG00000064886	0.48136	0.00394961
5	55286352	4420	IL6ST	ENSG00000134352	0.481114	0.00397075
20	62368256	1367	SLC2A4RG	ENSG00000125520	0.480911	0.00398829
3	108581785	-40240	TRAT1	ENSG00000163519	0.48083	0.00399536
7	127699264	22649	MIR593	ENSG00000207588	0.480662	0.0040099
6	31800885	1500	C6orf48	ENSG00000204387	-0.480571	0.00401785
14	92336250	-2370	TC2N	ENSG00000165929	0.480445	0.00402884
3	72149324	-13285	RP11-398A8.1	ENSG00000242609	-0.480378	0.00403473
11	1890901	-5494	AC051649.12	ENSG00000249086	0.480347	0.00403746
3	152017240	-29905	AC106722.1	ENSG00000229619	0.480104	0.00405872
14	90087792	470	7SK	ENSG00000201027	0.479778	0.00408755
4	106137048	-37828	TET2-AS1	ENSG00000251586	0.479655	0.0040984
3	99614305	-77627	C3orf26	ENSG00000184220	-0.47946	0.00411575
4	186318356	-1181	ANKRD37	ENSG00000186352	-0.47931	0.00412912
14	35871954	2001	NFKBIA	ENSG00000100906	0.479268	0.00413288
7	101571203	-103194	CTA-339C12.1	ENSG00000259294	-0.479259	0.00413365
2	55246602	-4945	U6	ENSG00000200086	-0.4792	0.00413891
15	99264361	-72161	IGF1R	ENSG00000140443	0.47914	0.00414435
9	128521976	-12352	PBX3	ENSG00000167081	-0.47913	0.00414518
17	75446661	-8470	Y_RNA	ENSG00000200651	0.47912	0.00414611
12	132670372	3868	RP13-977J11.2	ENSG00000256576	0.478686	0.0041851
12	123707825	9638	C12orf65	ENSG00000130921	0.478683	0.00418541
19	50015532	4	FCGRT	ENSG00000104870	-0.478544	0.00419795
1	225648715	4330	RP11-496N12.6	ENSG00000234476	0.478339	0.0042166
4	38859770	-1332	TLR6	ENSG00000174130	-0.478295	0.00422061
6	5672954	-62526	RP1-256G22.1	ENSG00000218574	-0.478229	0.00422657
1	153607701	-828	S100A13	ENSG00000189171	0.478144	0.00423438
18	32446543	-46548	AC068506.1	ENSG00000221409	0.477771	0.00426846
1	19401069	-117889	IFFO2	ENSG00000169991	0.477741	0.00427125
6	28831109	18	XXbac-BPG308K3.6	ENSG00000225595	0.477666	0.00427811
17	73456199	-3535	KIAA0195	ENSG00000177728	-0.477618	0.00428259
8	128994030	17347	U1	ENSG00000207110	0.477601	0.00428411
11	1320546	10338	TOLLIP	ENSG00000078902	-0.477368	0.00430561
7	1102138	-3241	RP11-449P15.1	ENSG00000257607	-0.477213	0.00432001
2	112945506	-49544	FBLN7	ENSG00000144152	0.477209	0.00432041
16	1507866	-6105	LA16c-390E6.4	ENSG00000260051	-0.477181	0.00432295
2	145025049	65086	GTDC1	ENSG00000121964	0.477124	0.00432827
19	16437789	-2138	KLF2	ENSG00000127528	0.476978	0.00434185
7	150435779	9037	RP5-1051J4.6	ENSG00000177590	0.476776	0.0043607
1	24833311	-3924	RCAN3	ENSG00000117602	0.47672	0.00436602
22	45609419	-12519	MIR1249	ENSG00000221598	-0.476713	0.00436668
4	99404186	13329	RP11-724M22.1	ENSG00000251523	0.476465	0.00438992
1	155044309	-8085	RP11-540D14.8	ENSG00000251246	-0.476119	0.00442257
20	44543173	-2379	PLTP	ENSG00000100979	-0.476073	0.00442692
7	50348485	-4765	IKZF1	ENSG00000185811	0.475942	0.00443934
14	98444513	-52	C14orf64	ENSG00000246223	0.475811	0.00445188
1	26685827	-5206	AIM1L	ENSG00000176092	0.475772	0.00445557
2	100677411	43970	AC092667.2	ENSG00000230393	0.475665	0.00446574
1	32738251	13911	Y_RNA	ENSG00000252450	0.475576	0.00447425
5	156608118	-14843	FAM71B	ENSG00000170613	0.475099	0.00452007
6	3318592	-86628	TUBB2B	ENSG00000137285	0.475069	0.00452299
2	149432332	-30323	EPC2	ENSG00000135999	0.474836	0.00454561
22	43509649	-2895	BIK	ENSG00000100290	-0.47482	0.00454712
10	13911331	1466	RP11-308K19.2	ENSG00000215227	0.474649	0.00456376
1	40307257	40093	Y_RNA	ENSG00000202222	0.474573	0.00457113
18	13267090	-48304	C18orf1	ENSG00000168675	0.474565	0.00457195
17	33775952	-96	SLFN13	ENSG00000154760	-0.47443	0.00458506
1	192544902	-45	RGS1	ENSG00000090104	0.474266	0.00460111
14	101908830	-417	RP11-168L7.3	ENSG00000259082	0.474139	0.0046136
17	40284046	-9290	HSPB9	ENSG00000197723	-0.474102	0.00461719
8	144260730	-18602	LY6H	ENSG00000176956	0.474076	0.00461983
7	151505116	-1372	RP13-452N2.1	ENSG00000242048	-0.474023	0.00462496
17	21178476	9508	MAP2K3	ENSG00000034152	-0.47392	0.00463514
16	72088622	-100	HPR	ENSG00000261701	-0.473729	0.00465402
12	12225262	-22465	BCL2L14	ENSG00000121380	0.47367	0.00465985
18	77586147	37521	KCNG2	ENSG00000178342	-0.473659	0.00466092
15	89192956	-13572	ISG20	ENSG00000172183	0.473567	0.00467004
19	45543538	-1240	CLASRP	ENSG00000104859	-0.473254	0.00470121
6	32819858	1897	TAP1	ENSG00000168394	0.473024	0.00472422
22	25799504	1840	LRP5L	ENSG00000100068	-0.472807	0.00474602
14	22975486	143	TRAJ35	ENSG00000211854	0.472566	0.00477041
14	98444151	310	C14orf64	ENSG00000246223	0.472376	0.00478961
2	87052406	-16887	CD8A	ENSG00000153563	0.472172	0.00481038
7	18810212	37690	7SK	ENSG00000222164	0.472132	0.00481439
3	195267087	3122	PPP1R2	ENSG00000184203	0.472031	0.00482473
15	75195105	-2772	CTD-2235H24.2	ENSG00000260824	-0.471785	0.00484989
20	60915009	13057	RP11-157P1.5	ENSG00000228812	-0.471738	0.00485467
1	161091682	-3781	PFDN2	ENSG00000143256	-0.471641	0.00486472
21	26945916	376	MIR155	ENSG00000207795	0.471621	0.00486673
5	158018481	-106283	RP11-32D16.1	ENSG00000254135	-0.47161	0.00486786
5	74161231	1545	FAM169A	ENSG00000198780	-0.471456	0.00488368
3	60133085	469470	RP11-641C17.4	ENSG00000240097	0.471228	0.0049073
16	771714	-1133	FAM173A	ENSG00000103254	0.471088	0.0049218
6	30290408	3503	HCG17	ENSG00000242996	0.470898	0.00494159
17	4079306	10315	Y_RNA	ENSG00000251812	0.470855	0.00494604
14	22991735	-719	TRAJ22	ENSG00000211867	0.470806	0.0049512
14	61801201	-11665	RP11-902B17.1	ENSG00000247287	0.470743	0.00495777
17	63739259	-181494	AXIN2	ENSG00000168646	0.470664	0.00496602
2	235372807	-8380	AC097713.2	ENSG00000232690	0.470489	0.00498437
6	119221279	-5895	ASF1A	ENSG00000111875	0.47033	0.0050011
16	70587308	-15400	SNORD111	ENSG00000221066	0.470322	0.00500193
6	128222390	17386	THEMIS	ENSG00000172673	0.470315	0.00500266
7	142497387	1338	TRBC2	ENSG00000211772	0.470255	0.00500899
11	123305126	-4068	AP000783.1	ENSG00000254667	0.469995	0.00503644
12	104765292	-67775	EID3	ENSG00000255150	-0.469907	0.00504586
17	2154177	-18203	AL450226.2	ENSG00000225084	0.469857	0.0050511
3	16343197	-36491	OXNAD1	ENSG00000154814	0.469836	0.00505332
13	24825973	2604	SPATA13-AS1	ENSG00000227213	0.469796	0.00505764
14	22966633	9	TRAJ41	ENSG00000211848	0.469773	0.00506006
15	101777800	14337	CHSY1	ENSG00000131873	-0.469751	0.00506234
3	190024765	15499	CLDN1	ENSG00000163347	0.469705	0.00506728
10	102760724	-4349	LZTS2	ENSG00000107816	-0.469612	0.00507717
8	27219512	-50513	PTK2B	ENSG00000120899	0.46888	0.00515579
7	102065448	8105	ORAI2	ENSG00000160991	-0.468834	0.00516074
3	45985168	-2743	CXCR6	ENSG00000172215	0.468668	0.00517875
14	100540291	924	CTD-2376I20.1	ENSG00000258560	0.468602	0.0051859
14	89631502	-53935	RP11-151G14.1	ENSG00000258990	-0.468595	0.00518673
6	31539735	96	LTA	ENSG00000226979	0.468567	0.00518972
19	18385502	-183	KIAA1683	ENSG00000130518	0.468419	0.00520581
16	11706435	23802	LITAF	ENSG00000189067	-0.468374	0.00521073
11	94282491	-5474	FUT4	ENSG00000196371	-0.468323	0.00521637
11	504918	2382	RNH1	ENSG00000023191	-0.46814	0.0052363
13	28558413	4361	PRHOXNB	ENSG00000183463	-0.468084	0.00524245
11	5653336	-7210	AC015691.13	ENSG00000239920	-0.467921	0.00526036
1	200580225	9637	KIF14	ENSG00000118193	-0.467844	0.00526887
10	82219410	-5488	TSPAN14	ENSG00000108219	0.467797	0.00527401
4	143765657	2928	INPP4B	ENSG00000109452	-0.467723	0.00528216
14	22964913	-17	TRAJ43	ENSG00000211846	0.467569	0.00529922
7	133168802	13764	AC009358.1	ENSG00000242093	0.467482	0.00530885
6	138120219	-14708	Y_RNA	ENSG00000207300	0.467482	0.00530887
9	131450747	-2127	RP11-216B9.8	ENSG00000226602	0.467423	0.00531543
20	2795378	236	TMEM239	ENSG00000198326	-0.467395	0.00531844
1	121260690	453	EMBP1	ENSG00000231752	0.467324	0.00532638
18	33234096	62238	RP11-873E20.1	ENSG00000260728	-0.467144	0.00534641
17	42164433	-16335	G6PC3	ENSG00000141349	0.46679	0.00538603
11	60524907	-481	MS4A15	ENSG00000166961	-0.466684	0.00539797
3	143050350	10738	SLC9A9-AS1	ENSG00000240012	-0.46666	0.00540064
8	28918821	-5369	CTD-2647L4.4	ENSG00000259366	0.466652	0.00540158
11	72929054	289	P2RY2	ENSG00000175591	-0.466554	0.00541257
19	14671371	11515	NDUFB7	ENSG00000099795	-0.466521	0.00541624
7	158819531	-20318	AC004863.6	ENSG00000231419	0.466414	0.00542836
1	24861872	3499	RP4-594I10.2	ENSG00000231779	0.466281	0.0054434
14	68973466	-84553	RP11-204K16.2	ENSG00000258477	0.466171	0.00545583
19	14693742	154	CLEC17A	ENSG00000187912	-0.466134	0.00546003
11	2920819	132	SLC22A18	ENSG00000110628	-0.466031	0.00547182
1	32405083	5374	PTP4A2	ENSG00000184007	0.465988	0.00547668
1	172608644	19510	FASLG	ENSG00000117560	0.465418	0.00554193
1	32401244	-2623	RP4-534N18.2	ENSG00000228634	0.465332	0.00555186
18	77283493	-127721	NFATC1	ENSG00000131196	0.465314	0.00555385
12	15100977	-8961	ERP27	ENSG00000139055	0.465279	0.00555791
6	32905127	-340	AL645941.1	ENSG00000212066	-0.465202	0.00556684
6	117869857	53834	GOPC	ENSG00000047932	0.465182	0.00556916
6	36821364	-13586	CPNE5	ENSG00000124772	-0.465114	0.005577
2	23749277	-2063	AC011239.1	ENSG00000224361	0.465047	0.00558477
1	207277466	141	C4BPA	ENSG00000123838	-0.46473	0.00562158
1	206876996	-7382	RP11-343H5.4	ENSG00000224114	0.464718	0.0056229
1	27849295	3021	RP1-159A19.4	ENSG00000237429	0.464613	0.00563519
3	176916496	-1235	TBL1XR1	ENSG00000177565	0.464317	0.00566976
2	60533586	46565	AC007381.3	ENSG00000228590	-0.464239	0.00567892
1	207070825	-37	IL24	ENSG00000162892	0.464196	0.00568404
17	72524918	2695	CD300LB	ENSG00000178789	-0.464063	0.00569961
11	504933	2367	RNH1	ENSG00000023191	-0.463976	0.00570986
22	31336785	-18490	MORC2-AS1	ENSG00000235989	0.463827	0.00572753
8	144544041	-31465	MAFA	ENSG00000182759	0.463801	0.00573059
12	2030178	-2176	CACNA2D4	ENSG00000151062	-0.463571	0.00575791
6	139482238	-25989	HECA	ENSG00000112406	0.463479	0.00576878
4	56718365	1417	EXOC1	ENSG00000090989	0.463405	0.00577758
1	29225533	-11930	EPB41	ENSG00000159023	-0.463375	0.00578118
1	32716961	-121	LCK	ENSG00000182866	0.46337	0.00578181
4	2431998	-3750	RP11-503N18.2	ENSG00000249391	-0.463324	0.00578735
3	45957664	-130	LZTFL1	ENSG00000163818	0.463287	0.0057917
1	247336686	-1376	ZNF124	ENSG00000196418	-0.462964	0.00583037
5	169720975	4256	LCP2	ENSG00000043462	0.462932	0.00583424
6	56623606	85194	RP11-472M19.2	ENSG00000231441	0.462913	0.00583648
1	2454811	3228	PANK4	ENSG00000157881	0.46287	0.00584174
17	33759573	645	SLFN12	ENSG00000172123	0.462841	0.0058452
8	103548145	-2578	U6	ENSG00000252593	0.462682	0.00586432
10	13341332	3080	PHYH	ENSG00000107537	-0.46268	0.00586467
20	39767358	-715	RP1-1J6.2	ENSG00000226648	0.462644	0.00586899
15	85799857	15901	RP11-561C5.7	ENSG00000259317	-0.462393	0.00589935
11	36397123	10948	RP11-514F3.5	ENSG00000255186	0.462339	0.00590587
4	90227740	1421	GPRIN3	ENSG00000185477	0.462281	0.00591291
4	1221838	-19088	SPON2	ENSG00000159674	-0.462165	0.00592704
11	63274030	-474	LGALS12	ENSG00000133317	-0.462094	0.00593575
8	103135208	1927	NCALD	ENSG00000104490	0.462093	0.00593584
14	22963867	-61	TRAJ44	ENSG00000211845	0.462028	0.00594385
17	59222476	-75244	AC005884.1	ENSG00000227694	-0.461954	0.00595282
12	122712093	-12	DIABLO	ENSG00000184047	0.46195	0.00595331
1	155177561	929	MTX1	ENSG00000173171	-0.461796	0.00597215
5	148808456	25	MIR143	ENSG00000208035	-0.46155	0.00600244
14	104171695	5912	AL049840.1	ENSG00000224997	-0.461434	0.00601667
14	56281968	-18562	LINC00520	ENSG00000258791	-0.461424	0.00601797
21	15077562	-29219	CXADRP1	ENSG00000214319	0.461356	0.00602636
7	92198639	21069	FAM133B	ENSG00000234545	-0.461344	0.0060278
2	204801510	-39	ICOS	ENSG00000163600	0.461308	0.00603228
5	177913485	-43390	CTB-26E19.1	ENSG00000245688	-0.461286	0.00603496
5	14277668	-133857	TRIO	ENSG00000038382	0.46125	0.00603944
12	125003064	-5296	RP11-83B20.1	ENSG00000214650	-0.461	0.00607052
4	56718320	1462	EXOC1	ENSG00000090989	0.460922	0.00608021
10	134231549	1038	RP11-432J24.2	ENSG00000231705	-0.460871	0.0060865
18	74114570	92576	ZNF516	ENSG00000101493	-0.460834	0.00609116
2	73297389	5358	SFXN5	ENSG00000144040	-0.460765	0.00609981
5	176935364	2911	DOK3	ENSG00000146094	-0.460741	0.00610283
4	77131705	3341	SCARB2	ENSG00000138760	-0.460734	0.00610361
6	155545253	32605	RP11-477D19.2	ENSG00000235381	0.460685	0.00610975
1	31217240	13427	LAPTM5	ENSG00000162511	0.460643	0.00611503
5	131823451	3039	IRF1	ENSG00000125347	0.460615	0.00611852
5	14707001	-42228	FAM105B	ENSG00000154124	0.460607	0.00611952
17	79881543	-2344	SIRT7	ENSG00000187531	-0.460584	0.00612243
12	4671310	60	DYRK4	ENSG00000010219	-0.460545	0.00612725
14	70160160	33457	SRSF5	ENSG00000100650	-0.46052	0.00613049
14	22975521	108	TRAJ35	ENSG00000211854	0.4605	0.00613292
13	49001104	2301	AL136960.1	ENSG00000240166	-0.460496	0.00613345
13	41064545	-9402	RP11-350A18.1	ENSG00000215483	0.460334	0.00615377
5	141072866	-11078	ARAP3	ENSG00000120318	0.46014	0.00617831
11	33745399	12592	CD59	ENSG00000085063	-0.460071	0.00618702
21	30452862	-3070	C21orf7	ENSG00000156265	-0.460052	0.00618936
2	242973721	-5394	AC093642.4	ENSG00000226423	0.459707	0.00623315
5	39203057	-32620	CTD-2317K6.1	ENSG00000251215	0.459575	0.0062499
11	1320634	10250	TOLLIP	ENSG00000078902	-0.459514	0.00625778
6	30853608	-9410	DDR1	ENSG00000204580	0.459437	0.00626755
11	118175631	-371	CD3E	ENSG00000198851	0.459423	0.00626937
3	194120023	-28	GP5	ENSG00000178732	-0.459394	0.00627303
12	19557334	-355	AEBP2	ENSG00000139154	0.459355	0.00627804
8	142245477	17914	RP11-10J21.4	ENSG00000253307	-0.45925	0.00629145
2	31378999	-931	GALNT14	ENSG00000158089	0.459214	0.00629608
21	30677172	46783	BACH1-IT1	ENSG00000248476	-0.459111	0.00630938
17	38764244	-42520	CCR7	ENSG00000126353	0.458948	0.00633034
2	196398826	-1067	AC064834.2	ENSG00000223466	0.458945	0.0063307
1	173092323	19166	GOT2P2	ENSG00000230849	-0.45892	0.00633392
7	105489998	27052	ATXN7L1	ENSG00000146776	0.458662	0.00636735
8	11350853	657	BLK	ENSG00000136573	-0.45866	0.00636758
21	45575573	4386	AP001055.6	ENSG00000225331	0.458653	0.00636853
5	31470890	34901	Y_RNA	ENSG00000206682	-0.458605	0.00637465
5	39219245	-48808	CTD-2317K6.1	ENSG00000251215	-0.458504	0.00638778
11	67174843	-3457	TBC1D10C	ENSG00000175463	0.458346	0.00640838
2	7016509	-9743	CMPK2	ENSG00000134326	-0.458314	0.00641258
7	137620868	17226	AC022173.2	ENSG00000237243	-0.458304	0.00641379
4	124180616	657	CTB-51E13.1	ENSG00000250322	-0.458138	0.00643547
4	38073835	-65109	MRPS33P2	ENSG00000249649	-0.458119	0.00643793
1	67798929	-25882	IL12RB2	ENSG00000081985	0.458093	0.00644132
5	126424797	-15613	C5orf63	ENSG00000164241	0.457876	0.00646985
2	105372087	2090	AC068057.2	ENSG00000234177	-0.457871	0.00647048
11	47175143	-22791	RP11-390K5.3	ENSG00000255520	0.457834	0.00647535
2	113735503	3508	HMGN2P23	ENSG00000236124	0.457776	0.00648293
15	82469848	-3122	U1	ENSG00000212170	-0.457772	0.00648355
8	131347294	108612	ASAP1	ENSG00000153317	-0.457708	0.00649189
18	13641529	73838	AP001525.2	ENSG00000242707	-0.45759	0.00650752
1	45297445	11290	PTCH2	ENSG00000117425	-0.45757	0.00651016
1	172628065	89	FASLG	ENSG00000117560	0.457169	0.00656321
21	15077096	-28753	CXADRP1	ENSG00000214319	0.457134	0.0065679
7	100142441	-5607	AGFG2	ENSG00000106351	0.456788	0.00661415
2	150442880	830	AC144449.1	ENSG00000231969	0.456753	0.00661881
2	172338747	9185	MRPS29P2	ENSG00000228507	-0.456535	0.00664807
5	969918	9562	RP11-661C8.3	ENSG00000250173	0.456479	0.00665559
7	2653651	17934	TTYH3	ENSG00000136295	-0.456351	0.00667286
20	57583391	-1089	CTSZ	ENSG00000101160	-0.456036	0.00671545
10	131367541	-102093	MGMT	ENSG00000170430	0.455993	0.00672125
6	36645648	-1343	CDKN1A	ENSG00000124762	-0.455827	0.00674383
5	75919188	71	F2RL2	ENSG00000164220	-0.455734	0.00675646
2	74936232	45714	AC007387.2	ENSG00000224646	-0.455725	0.00675772
13	99867950	62	H2AFZP3	ENSG00000218502	0.455582	0.00677723
13	51744561	1963	LINC00371	ENSG00000226792	-0.455561	0.00678006
17	33776683	-827	SLFN13	ENSG00000154760	-0.455484	0.00679059
6	105237721	-23024	U6	ENSG00000252944	0.455405	0.0068014
21	35320596	634	AP000569.2	ENSG00000205673	0.455275	0.00681928
17	5138645	-490	SCIMP	ENSG00000161929	-0.455238	0.00682434
2	204732687	-178	CTLA4	ENSG00000163599	0.45523	0.0068254
14	68749962	-46707	AL136294.1	ENSG00000243546	0.455183	0.00683192
6	30459512	-2268	HLA-E	ENSG00000204592	0.455088	0.00684497
8	42608976	-27605	RP11-412B14.2	ENSG00000255361	0.455018	0.00685467
1	200847096	-5013	GPR25	ENSG00000170128	0.454569	0.0069168
8	74903801	-214	LY96	ENSG00000154589	0.45452	0.00692369
19	1192342	13456	STK11	ENSG00000118046	0.454512	0.00692475
2	30644955	10359	AC073255.1	ENSG00000221377	0.454468	0.00693089
12	132670344	3896	RP13-977J11.2	ENSG00000256576	0.454347	0.00694773
17	63036095	16825	GNA13	ENSG00000120063	0.454307	0.00695344
6	16136539	-7183	MYLIP	ENSG00000007944	0.454259	0.00696002
6	32905320	-533	AL645941.1	ENSG00000212066	-0.454226	0.0069647
13	24144900	-391	TNFRSF19	ENSG00000127863	0.454222	0.00696525
1	27961796	-8	FGR	ENSG00000000938	-0.454189	0.00696992
16	67686832	-7802	RLTPR	ENSG00000159753	-0.45408	0.00698512
18	21572748	-11	TTC39C	ENSG00000168234	0.45378	0.00702732
7	132170652	-133559	AC011625.1	ENSG00000223436	0.453409	0.00707977
12	46762708	2538	RP11-474P2.2	ENSG00000258096	0.453322	0.00709216
6	4890278	89028	RP11-428J1.2	ENSG00000217030	-0.453076	0.00712723
1	245541456	-7820	AL359983.1	ENSG00000221165	0.453054	0.00713031
8	144437914	4235	TOP1MT	ENSG00000184428	-0.452855	0.00715878
10	91144795	-6982	IFIT1B	ENSG00000204010	-0.452832	0.00716204
7	4850260	660	Y_RNA	ENSG00000206895	-0.452698	0.00718124
3	52280688	-847	PPM1M	ENSG00000164088	0.452691	0.00718235
6	30459139	-1895	HLA-E	ENSG00000204592	0.452689	0.00718256
17	33759512	706	SLFN12	ENSG00000172123	0.452662	0.00718645
2	205746734	-336218	PARD3B	ENSG00000116117	0.452585	0.00719746
3	150948274	-27286	GPR171	ENSG00000174946	-0.452537	0.00720443
8	98271949	-17517	KB-1000E4.2	ENSG00000260640	-0.452257	0.00724481
15	40399004	2089	BMF	ENSG00000104081	-0.452	0.00728218
2	232326668	-1517	SNORD82	ENSG00000202400	0.4519	0.00729669
10	8373522	-32662	RP5-1119O21.2	ENSG00000226861	0.451783	0.00731366
2	242810927	825	CXXC11	ENSG00000188011	0.451643	0.00733418
6	32802009	4590	TAP2	ENSG00000204267	-0.451612	0.00733865
6	24933103	15005	RP1-245M18.2	ENSG00000217083	0.451547	0.00734818
1	10590672	-58089	DFFA	ENSG00000160049	-0.451256	0.00739099
11	71932630	2115	INPPL1	ENSG00000165458	-0.451246	0.00739239
2	98329691	332	ZAP70	ENSG00000115085	0.451242	0.00739292
10	129794994	-62032	RP11-4C20.4	ENSG00000227076	-0.451216	0.00739675
1	1897959	37317	C1orf222	ENSG00000142609	-0.450883	0.00744595
1	27902555	28387	AHDC1	ENSG00000126705	-0.450843	0.00745189
3	111260756	170	CD96	ENSG00000153283	0.450829	0.00745401
1	207669116	376	CR1	ENSG00000203710	-0.450778	0.00746155
13	100004097	4288	MIR623	ENSG00000207719	0.45072	0.00747014
21	17106209	-3865	USP25	ENSG00000155313	0.450715	0.00747086
1	23544995	-23773	HTR1D	ENSG00000179546	-0.450665	0.00747839
7	6659785	-4537	ZNF853	ENSG00000236609	0.450398	0.00751808
1	117296954	53	CD2	ENSG00000116824	0.450397	0.0075183
1	23887514	-1229	ID3	ENSG00000117318	-0.45016	0.00755376
3	58321349	-2742	PXK	ENSG00000168297	-0.449966	0.00758285
12	53075359	-1168	KRT1	ENSG00000167768	0.449939	0.00758695
6	166825084	-28407	RP1-168L15.5	ENSG00000261420	0.449843	0.00760145
1	44300942	16463	SHMT1P1	ENSG00000224751	-0.449625	0.00763428
15	60872858	-22579	CTD-2501E16.1	ENSG00000259513	0.449613	0.00763616
22	40573076	-70006	RP6-11O7.2	ENSG00000228599	0.449593	0.00763921
12	113531060	-36546	DTX1	ENSG00000135144	-0.449586	0.00764029
13	24837937	-9360	SPATA13-AS1	ENSG00000227213	0.44954	0.00764726
11	47279183	-8726	ACP2	ENSG00000134575	-0.44936	0.00767453
1	172628263	-109	FASLG	ENSG00000117560	0.449323	0.00768007
5	27040099	71577	U6	ENSG00000207261	-0.449065	0.00771952
2	8686087	29544	AC011747.3	ENSG00000231435	-0.448668	0.0077803
22	22290866	1743	LL22NC03-86G7.1	ENSG00000224086	-0.448519	0.00780315
6	20689061	34825	RP3-348I23.3	ENSG00000225832	0.448482	0.00780886
1	39658128	-38160	RN5S44	ENSG00000222378	0.448197	0.00785297
14	69535979	14136	DDX18P1	ENSG00000259165	-0.448126	0.00786399
3	127311038	6028	MCM2	ENSG00000073111	-0.448124	0.00786427
5	143172702	19024	HMHB1	ENSG00000158497	-0.448016	0.00788102
1	167487295	552	CD247	ENSG00000198821	0.448014	0.00788143
3	111721343	-3832	TAGLN3	ENSG00000144834	0.447946	0.00789206
17	15885326	17456	TTC19	ENSG00000011295	-0.447904	0.00789848
5	58082800	30126	RP11-479O16.1	ENSG00000248475	-0.447899	0.00789936
12	132303685	-3772	U6	ENSG00000200483	-0.4476	0.00794602
16	2174754	-5546	RP11-304L19.2	ENSG00000260447	-0.447506	0.00796071
1	167487633	214	CD247	ENSG00000198821	0.447454	0.00796883
1	23887816	-1531	ID3	ENSG00000117318	-0.447415	0.00797498
1	54562040	3857	AL353898.3	ENSG00000237611	-0.447276	0.00799689
8	19613178	2362	CSGALNACT1	ENSG00000147408	-0.447268	0.00799808
14	22978729	-404	TRAJ32	ENSG00000211857	0.447253	0.00800043
1	111768837	-21680	DENND2D	ENSG00000162777	0.447186	0.00801102
10	14650660	44081	RP11-7C6.1	ENSG00000236495	-0.446801	0.00807187
17	79881529	-2330	SIRT7	ENSG00000187531	-0.446794	0.008073
13	115022228	-21866	CDC16	ENSG00000130177	-0.446746	0.00808066
16	21663932	49	IGSF6	ENSG00000140749	-0.44648	0.00812293
11	315118	-1612	IFITM1	ENSG00000185885	0.446455	0.00812695
2	30834674	134893	AC092569.2	ENSG00000230118	-0.446452	0.00812742
2	102316442	-3130	MAP4K4	ENSG00000071054	0.446249	0.0081599
2	99280070	30502	YWHAQP5	ENSG00000236564	0.446234	0.00816231
13	45911764	-20	SNORA31	ENSG00000199477	0.446187	0.00816992
1	32674341	354	DCDC2B	ENSG00000222046	-0.446173	0.00817202
7	90794392	-57703	PTP4A1P3	ENSG00000226254	-0.446137	0.00817787
1	54562213	3684	AL353898.3	ENSG00000237611	-0.445726	0.00824399
11	60680165	1181	TMEM109	ENSG00000110108	0.445536	0.00827479
22	19880135	-5323	AC000078.5	ENSG00000232926	0.445419	0.00829374
2	47197798	-28804	MCFD2	ENSG00000180398	-0.4454	0.00829681
10	8103415	-7848	GATA3	ENSG00000107485	0.445161	0.00833568
12	122712153	-72	DIABLO	ENSG00000184047	0.444954	0.00836958
7	7557590	17894	COL28A1	ENSG00000215018	-0.444952	0.00836989
11	128160637	235400	RP11-1007G5.2	ENSG00000254588	0.44453	0.00843911
8	9913680	-1902	MSRA	ENSG00000175806	-0.444484	0.00844682
11	118210017	3442	CD3D	ENSG00000167286	0.444463	0.00845019
4	873633	-42621	RP11-440L14.3	ENSG00000260262	0.444419	0.00845751
5	80253900	2591	RASGRF2	ENSG00000113319	0.444388	0.00846257
5	1536491	-12399	LPCAT1	ENSG00000153395	0.444374	0.00846492
11	33081126	16880	PIGCP1	ENSG00000213713	-0.444258	0.00848406
20	32441424	-42314	CHMP4B	ENSG00000101421	0.444171	0.0084985
4	10101400	16108	RN5S155	ENSG00000223086	0.44417	0.0084987
10	89292231	-27599	MINPP1	ENSG00000107789	-0.444063	0.00851639
16	11348611	1425	SOCS1	ENSG00000185338	0.443947	0.00853562
10	114574959	8290	RP11-57H14.4	ENSG00000260917	-0.443917	0.00854077
11	117695591	3822	FXYD2	ENSG00000137731	-0.443911	0.00854162
10	17038941	132889	CUBN	ENSG00000107611	-0.443436	0.00862118
5	10626811	1526	ANKRD33B-AS1	ENSG00000250106	-0.443361	0.00863363
3	43448041	-54587	SNRK-AS1	ENSG00000234617	-0.443332	0.00863853
1	1713944	-2048	NADK	ENSG00000008130	-0.443328	0.00863921
6	7115345	-7515	RREB1	ENSG00000124782	-0.443279	0.00864743
22	40573054	-69984	RP6-11O7.2	ENSG00000228599	0.44304	0.0086877
8	60027867	3732	RP11-25K19.1	ENSG00000167912	0.442976	0.00869858
2	242811149	603	CXXC11	ENSG00000188011	0.442306	0.00881245
2	225809655	-10832	AC093806.1	ENSG00000243907	0.442222	0.00882683
10	101943528	4563	ERLIN1	ENSG00000107566	-0.442145	0.00884002
21	37531890	-2810	DOPEY2	ENSG00000142197	-0.442129	0.00884275
2	242927418	-14584	AC093642.3	ENSG00000237940	0.442108	0.00884646
2	65217211	-1600	SLC1A4	ENSG00000115902	0.441922	0.00887835
15	78914284	-647	CHRNA3	ENSG00000080644	0.441897	0.00888266
2	23616768	-8680	KLHL29	ENSG00000119771	0.441891	0.00888369
3	129155354	3524	MBD4	ENSG00000129071	-0.441881	0.00888546
17	46682390	-36	HOXB6	ENSG00000108511	-0.441851	0.00889066
17	75452044	-13853	Y_RNA	ENSG00000200651	0.441826	0.00889482
2	30457110	-2713	LBH	ENSG00000213626	0.441598	0.00893432
2	219610103	-34535	TTLL4	ENSG00000135912	-0.441411	0.00896666
12	97300429	572	NEDD1	ENSG00000139350	0.441317	0.00898295
21	43823749	259	UBASH3A	ENSG00000160185	0.441175	0.00900768
6	30460244	-3000	HLA-E	ENSG00000204592	0.441156	0.00901104
20	62492233	333	ABHD16B	ENSG00000183260	-0.441059	0.00902786
10	22608858	-3477	BMI1	ENSG00000168283	-0.441037	0.0090318
10	22030034	44187	7SK	ENSG00000252634	0.440677	0.00909472
14	63940209	4283	U6	ENSG00000252463	-0.440639	0.00910151
12	56497073	1030	PA2G4	ENSG00000170515	0.440617	0.00910534
12	6473299	10912	LTBR	ENSG00000111321	-0.440601	0.00910821
17	65437724	15682	AC110921.1	ENSG00000244610	0.440545	0.00911792
17	75208807	-13182	CYCS	ENSG00000262870	-0.440455	0.00913375
7	100461644	3116	TRIP6	ENSG00000087077	-0.440383	0.00914659
2	105925965	14702	AC012360.4	ENSG00000235319	-0.44037	0.00914878
8	141370229	98449	TRAPPC9	ENSG00000167632	-0.440351	0.00915222
1	223403446	-48960	RP11-239E10.3	ENSG00000226601	0.440328	0.00915616
1	212420632	-8313	RP11-15I11.3	ENSG00000226251	-0.440321	0.00915755
5	177913468	-43373	CTB-26E19.1	ENSG00000245688	-0.440196	0.00917957
11	122709471	-263	CRTAM	ENSG00000109943	0.440155	0.00918678
14	22974951	678	TRAJ35	ENSG00000211854	0.440115	0.00919395
6	36076933	-16510	RP1-179N16.3	ENSG00000237719	0.440065	0.00920279
10	124228770	-7729	HTRA1	ENSG00000166033	-0.440043	0.00920671
2	161236088	17391	RNase_MRP	ENSG00000252465	-0.440033	0.00920854
8	133773093	-135	TMEM71	ENSG00000165071	0.440014	0.00921184
8	23018464	3079	TNFRSF10D	ENSG00000173530	0.439945	0.00922406
4	122110906	3152	U6	ENSG00000252183	0.439754	0.00925803
12	772529	416	NINJ2	ENSG00000171840	0.439539	0.00929656
5	39219632	-49195	CTD-2317K6.1	ENSG00000251215	-0.43946	0.00931067
10	8373450	-32590	RP5-1119O21.2	ENSG00000226861	0.439358	0.00932886
2	55281781	-40124	U6	ENSG00000200086	0.439198	0.00935769
1	200337470	-1676	AC097065.1	ENSG00000239707	-0.439143	0.00936761
20	61303264	-5188	RP11-93B14.5	ENSG00000232803	-0.439019	0.0093899
1	155044322	-8098	RP11-540D14.8	ENSG00000251246	-0.43896	0.00940055
2	204801508	-37	ICOS	ENSG00000163600	0.438787	0.00943185
10	5930543	992	FBXO18	ENSG00000134452	-0.438785	0.00943232
8	28919234	5562	CTD-2647L4.5	ENSG00000259607	0.438675	0.00945211
2	233271154	399	ALPPL2	ENSG00000163286	0.438332	0.00951468
2	42399049	-1608	AC083949.1	ENSG00000224875	0.438034	0.00956905
5	133436368	14034	TCF7	ENSG00000081059	0.437979	0.00957916
4	102709336	-64303	U6	ENSG00000199529	-0.437726	0.00962576
6	27842098	-809	HIST1H4L	ENSG00000198558	-0.437722	0.00962653
21	43824071	-63	UBASH3A	ENSG00000160185	0.437635	0.00964243
3	186738320	-87983	AC007690.1	ENSG00000203632	0.437556	0.00965715
6	35017865	-26568	RP11-527B17.2	ENSG00000187762	-0.437492	0.00966896
14	22975248	381	TRAJ35	ENSG00000211854	0.437436	0.00967921
4	3204792	41304	MSANTD1	ENSG00000188981	0.437414	0.00968334
6	37849427	33922	U1	ENSG00000200597	-0.437336	0.00969781
17	76226735	656	TMEM235	ENSG00000204278	0.4373	0.00970445
4	8230689	11882	AC104650.2	ENSG00000249762	0.437269	0.00971031
1	232903627	-25166	RP11-66A2.2	ENSG00000236497	-0.437254	0.00971305
7	101499638	-31629	CTA-339C12.1	ENSG00000259294	-0.437185	0.00972596
6	30720491	-8160	IER3	ENSG00000137331	-0.436998	0.0097607
1	111179008	-4912	KCNA2	ENSG00000177301	0.436907	0.00977761
15	93571988	37847	YBX2	ENSG00000258611	-0.436816	0.00979463
2	191888150	-1898	AC067945.4	ENSG00000231858	0.436787	0.00980004
2	235403141	2556	ARL4C	ENSG00000188042	0.436774	0.00980249
6	128222378	17398	THEMIS	ENSG00000172673	0.436765	0.00980417
8	27469331	3217	CLU	ENSG00000120885	-0.436739	0.00980906
15	31515852	7189	RP11-16E12.2	ENSG00000259772	-0.436725	0.00981174
20	3778655	-11077	CDC25B	ENSG00000101224	0.436625	0.00983052
14	22992073	500	TRAJ21	ENSG00000211868	0.436571	0.0098405
11	122935222	-1284	HSPA8	ENSG00000109971	0.436565	0.00984168
15	63483946	-2278	RAB8B	ENSG00000166128	0.43654	0.00984637
1	42380309	121287	HIVEP3	ENSG00000127124	0.436486	0.0098565
3	31547255	26875	STT3B	ENSG00000163527	-0.436479	0.00985787
1	206729034	-26786	RP11-534L20.4	ENSG00000234981	0.436455	0.0098624
17	33572700	-2614	SLFN5	ENSG00000166750	0.436297	0.00989217
3	30651317	-3323	TGFBR2	ENSG00000163513	0.436266	0.00989795
1	156119457	-2300	SEMA4A	ENSG00000196189	-0.43625	0.00990109
10	8373416	-32556	RP5-1119O21.2	ENSG00000226861	0.436213	0.00990791
2	204515030	-14291	AC125238.2	ENSG00000233459	-0.436129	0.00992386
22	40720633	21874	ADSL	ENSG00000239900	0.436067	0.00993557
20	58662943	-48	RP5-1043L13.1	ENSG00000228340	-0.436009	0.00994666
13	74805590	4	LINC00402	ENSG00000235532	0.435881	0.00997095
6	112191479	3176	FYN	ENSG00000010810	0.43582	0.00998239
17	182928	-1932	RP11-1260E13.4	ENSG00000262061	0.435764	0.00999318
19	51858208	11464	ETFB	ENSG00000105379	0.435598	0.0100247
11	3175625	12344	OSBPL5	ENSG00000021762	-0.435575	0.0100292
5	140775082	-2701	PCDHGA8	ENSG00000253767	-0.435539	0.010036
13	114261934	-22921	TFDP1	ENSG00000198176	-0.435498	0.0100439
7	99816988	755	AC005071.1	ENSG00000222482	0.435394	0.0100636
14	99720750	8535	AL109767.1	ENSG00000235785	0.435372	0.0100678
21	30452964	-3172	C21orf7	ENSG00000156265	-0.435365	0.0100692
2	109855574	12304	SNRPGP9	ENSG00000228551	-0.435276	0.0100863
10	8373659	-32799	RP5-1119O21.2	ENSG00000226861	0.43525	0.0100913
6	30290443	3468	HCG17	ENSG00000242996	0.435246	0.0100921
19	39892799	4688	ZFP36	ENSG00000128016	0.435151	0.0101103
6	40357140	18452	U6	ENSG00000252767	0.435125	0.0101154
13	114875170	-875	RASA3-IT1	ENSG00000232487	0.435094	0.0101212
1	160765805	91	LY9	ENSG00000122224	0.43506	0.0101278
14	93539613	-5816	ITPK1-AS1	ENSG00000258730	-0.434994	0.0101404
13	100470738	-34327	snoU13	ENSG00000238305	0.434886	0.0101614
11	95431373	-123	RP11-644L4.1	ENSG00000255605	-0.434789	0.01018
16	16116191	-72757	ABCC1	ENSG00000103222	-0.434594	0.0102178
7	4755032	-25921	snoU13	ENSG00000238781	-0.434593	0.0102179
11	133928292	10528	JAM3	ENSG00000166086	0.434573	0.0102219
7	6515961	7860	DAGLB	ENSG00000164535	-0.434537	0.0102289
20	40244770	2363	CHD6	ENSG00000124177	-0.434149	0.0103044
17	78821604	-42172	RP11-28G8.1	ENSG00000262833	0.434132	0.0103076
5	1229256	-3786	SLC6A18	ENSG00000164363	0.434091	0.0103157
2	158301839	-3777	AC019201.2	ENSG00000216054	0.434082	0.0103174
8	2079369	25305	RP11-1049H7.1	ENSG00000254304	0.433949	0.0103434
11	1911511	573	C11orf89	ENSG00000184682	-0.433919	0.0103494
1	2515692	2238	FAM213B	ENSG00000157870	0.433825	0.0103678
4	8207119	-23320	SH3TC1	ENSG00000125089	-0.433592	0.0104137
10	114712695	-1061	RP11-57H14.2	ENSG00000233547	-0.433525	0.0104268
1	211547951	8194	LINC00467	ENSG00000153363	-0.433506	0.0104306
1	150547677	4396	MCL1	ENSG00000143384	0.43349	0.0104337
21	46077731	-3155	KRTAP12-4	ENSG00000212933	0.433488	0.0104342
7	157647224	-3	AC011899.9	ENSG00000233038	-0.433486	0.0104344
6	37616410	50672	MDGA1	ENSG00000112139	0.433455	0.0104406
17	73514798	-3010	TSEN54	ENSG00000182173	0.433443	0.0104429
19	3760955	718	APBA3	ENSG00000011132	0.433401	0.0104514
12	19557343	-364	AEBP2	ENSG00000139154	0.433374	0.0104567
6	166856094	22777	RPS6KA2-IT1	ENSG00000232082	-0.433333	0.0104646
1	2454705	3334	PANK4	ENSG00000157881	0.433137	0.0105035
19	36203832	-2	ZBTB32	ENSG00000011590	0.432997	0.0105314
6	28885568	-2146	U6	ENSG00000212240	-0.432829	0.0105648
1	27961563	225	FGR	ENSG00000000938	-0.432822	0.0105662
16	3597151	-2720	LA16c-390H2.4	ENSG00000262312	-0.432638	0.0106031
3	112692897	1072	CD200R1	ENSG00000163606	0.432619	0.0106068
11	122709551	-343	CRTAM	ENSG00000109943	0.43256	0.0106186
19	18280601	3978	IFI30	ENSG00000216490	-0.432502	0.0106302
14	92334029	-149	TC2N	ENSG00000165929	0.432444	0.0106418
15	78914439	-802	CHRNA3	ENSG00000080644	0.432247	0.0106815
16	57026029	-2632	NLRC5	ENSG00000140853	0.432181	0.0106947
6	15090163	71	RP11-146I2.1	ENSG00000234261	-0.432113	0.0107085
14	73934847	-4499	NUMB	ENSG00000133961	0.432074	0.0107162
7	139432178	44672	TBXAS1	ENSG00000059377	-0.431968	0.0107377
22	51140977	-11186	U6	ENSG00000206841	0.431961	0.0107391
5	108820864	12714	RP11-231G15.1	ENSG00000248440	-0.431954	0.0107405
22	30592435	10663	RP3-438O4.4	ENSG00000225676	-0.431906	0.0107503
6	31540136	-305	LTA	ENSG00000226979	0.431904	0.0107507
1	181122245	21375	RP11-540K16.1	ENSG00000237292	-0.431806	0.0107704
14	64969374	1056	ZBTB1	ENSG00000126804	0.431775	0.0107767
1	32716557	283	LCK	ENSG00000182866	0.431762	0.0107794
19	54726870	6041	AC010492.2	ENSG00000235081	-0.431726	0.0107867
3	170028283	35183	RP11-543D10.2	ENSG00000239628	-0.431666	0.0107988
10	60024634	3060	IPMK	ENSG00000151151	-0.431658	0.0108006
3	193849318	-328	RP11-135A1.2	ENSG00000232874	0.431422	0.0108486
6	11310619	71962	NEDD9	ENSG00000111859	-0.431384	0.0108564
14	72490712	-1479	Y_RNA	ENSG00000200298	0.43135	0.0108633
3	159646501	60036	IL12A	ENSG00000168811	-0.431262	0.0108812
10	81709191	32404	RP11-479O17.8	ENSG00000235924	-0.431226	0.0108886
1	27962037	-249	FGR	ENSG00000000938	-0.43116	0.0109022
22	26876075	3745	HPS4	ENSG00000100099	-0.431014	0.010932
6	36653973	-9668	CDKN1A	ENSG00000124762	-0.43097	0.0109411
1	36948981	-102	CSF3R	ENSG00000119535	-0.430936	0.0109481
5	134770100	12938	C5orf20	ENSG00000251380	-0.430884	0.0109588
6	151380818	-3625	RP1-292B18.3	ENSG00000232290	-0.430859	0.0109638
18	21590132	-17395	TTC39C	ENSG00000168234	-0.430497	0.0110385
1	25251730	-15096	AL023096.1	ENSG00000222492	0.430453	0.0110476
17	83580	-42202	AC108004.2	ENSG00000262836	-0.430429	0.0110527
8	28961333	6757	CTD-2647L4.1	ENSG00000254129	-0.430347	0.0110698
11	47294196	-535	RP11-17G12.3	ENSG00000256746	-0.430293	0.0110809
19	10697913	79	AP1M2	ENSG00000129354	-0.430278	0.011084
10	16821670	-31294	RP11-197M22.2	ENSG00000225213	0.430246	0.0110906
3	143321098	18272	RP11-501M7.1	ENSG00000248374	-0.430078	0.0111256
11	3177622	10347	OSBPL5	ENSG00000021762	-0.43003	0.0111355
5	1742623	-17359	CTD-2587M23.1	ENSG00000260066	0.430028	0.011136
7	37431792	-16667	RPS10P14	ENSG00000213744	-0.430013	0.0111391
2	240145022	-60969	AC017028.1	ENSG00000213828	-0.429977	0.0111467
6	82459454	3037	FAM46A	ENSG00000112773	-0.429748	0.0111944
20	57582856	-554	CTSZ	ENSG00000101160	-0.429604	0.0112248
11	68458524	-7277	GAL	ENSG00000069482	0.429576	0.0112305
14	100532036	9179	CTD-2376I20.1	ENSG00000258560	0.429566	0.0112327
7	100208533	1192	MOSPD3	ENSG00000106330	0.42952	0.0112424
20	62367893	-1078	LIME1	ENSG00000203896	0.429486	0.0112495
17	78079481	-4126	GAA	ENSG00000171298	0.429406	0.0112664
6	31539986	-155	LTA	ENSG00000226979	0.42937	0.0112739
1	157103641	4625	ETV3	ENSG00000117036	0.429298	0.0112891
17	2060623	-29425	RP11-667K14.8	ENSG00000262402	-0.429272	0.0112945
3	101289945	2994	PCNP	ENSG00000081154	0.42918	0.0113139
10	81963408	2025	ANXA11	ENSG00000122359	0.429167	0.0113167
19	2607726	-69618	AC104537.1	ENSG00000105694	0.428958	0.011361
2	242810748	1004	CXXC11	ENSG00000188011	0.428837	0.0113866
14	34481752	27551	RP11-1007I4.1	ENSG00000258897	0.428768	0.0114014
17	56355431	2865	MPO	ENSG00000005381	-0.428765	0.011402
2	58797233	-108066	AC007238.1	ENSG00000231043	0.428683	0.0114195
15	74249189	-28600	RP11-941F15.1	ENSG00000261801	-0.428505	0.0114574
15	75077691	-3293	CSK	ENSG00000103653	0.428432	0.011473
11	67804055	2428	TCIRG1	ENSG00000110719	-0.428319	0.0114973
17	998432	86755	AC016292.1	ENSG00000235361	-0.428285	0.0115045
11	59824161	-101	MS4A3	ENSG00000149516	-0.427984	0.0115691
17	66592243	4852	FAM20A	ENSG00000108950	0.427934	0.0115799
14	102290370	-13712	CTD-2017C7.2	ENSG00000259088	0.427842	0.0115997
1	54562121	3776	AL353898.3	ENSG00000237611	-0.427798	0.0116093
16	69200251	727	RP11-70O5.1	ENSG00000260499	0.427718	0.0116265
6	29717262	-436	HLA-F-AS1	ENSG00000214922	-0.427702	0.01163
2	160473251	-48	BAZ2B	ENSG00000123636	-0.427671	0.0116368
21	46298354	-4602	PTTG1IP	ENSG00000183255	-0.427647	0.0116419
12	9822287	-11124	RP11-705C15.3	ENSG00000257027	0.427449	0.0116849
21	43824109	-101	UBASH3A	ENSG00000160185	0.42737	0.0117019
16	3115552	-254	IL32	ENSG00000008517	0.42737	0.0117019
17	80845337	30821	RP11-497H17.1	ENSG00000262663	-0.427181	0.0117431
12	57937408	3706	DCTN2	ENSG00000175203	-0.426987	0.0117855
12	118570077	3586	PEBP1	ENSG00000089220	0.426962	0.011791
9	137277819	-68875	RXRA	ENSG00000186350	-0.426947	0.0117942
14	22993036	260	TRAJ20	ENSG00000211869	0.426944	0.0117949
12	19557320	-341	AEBP2	ENSG00000139154	0.426717	0.0118446
7	1064100	-1438	MIR339	ENSG00000199023	-0.426671	0.0118547
2	207395846	78690	AC010731.2	ENSG00000228577	0.426648	0.0118598
19	1079617	-13687	HMHA1	ENSG00000180448	0.426559	0.0118794
4	79627477	-57081	HIGD1AP13	ENSG00000251019	0.426547	0.011882
6	31540750	-919	LTA	ENSG00000226979	0.42648	0.0118968
8	141599185	46533	EIF2C2	ENSG00000123908	0.426427	0.0119085
12	89619329	56733	U7	ENSG00000238302	0.42636	0.0119233
22	50981121	3723	CTA-384D8.31	ENSG00000226738	-0.426223	0.0119536
11	118269825	2044	ATP5L	ENSG00000167283	0.426163	0.011967
12	6659524	5715	IFFO1	ENSG00000010295	-0.42615	0.0119698
12	24577904	137620	RP11-444D3.1	ENSG00000255864	0.426107	0.0119794
6	30460484	-3240	HLA-E	ENSG00000204592	0.42602	0.0119986
1	112057879	-24834	U6	ENSG00000200360	-0.426	0.0120031
1	184944785	-1103	FAM129A	ENSG00000135842	0.425985	0.0120064
5	42840698	46796	SEPP1	ENSG00000250722	-0.425956	0.0120129
17	62252524	-28827	SNORA76	ENSG00000221462	-0.425951	0.0120139
1	31956405	5203	RP11-439L8.2	ENSG00000215899	-0.425602	0.0120918
12	19699504	-37666	RP11-841C19.1	ENSG00000240328	-0.425486	0.0121178
18	13641872	73495	AP001525.2	ENSG00000242707	-0.425385	0.0121402
11	47968995	33115	PTPRJ	ENSG00000149177	-0.425335	0.0121516
2	70312492	2093	PCBP1	ENSG00000169564	0.425301	0.0121591
1	24861818	3553	RP4-594I10.2	ENSG00000231779	0.425298	0.0121598
19	1155184	19098	SBNO2	ENSG00000064932	-0.425065	0.0122122
17	28037399	6304	RP11-68I3.1	ENSG00000240531	-0.424963	0.0122352
2	43107458	-52701	AC098824.6	ENSG00000232202	-0.424903	0.0122488
4	87966326	-95050	RP11-397E7.3	ENSG00000235043	-0.424547	0.0123295
7	157209551	49374	AC006372.4	ENSG00000234210	-0.424352	0.0123738
11	128350635	45402	RP11-1007G5.2	ENSG00000254588	0.424118	0.0124272
13	41860793	1663	RAC1P3	ENSG00000231404	0.424081	0.0124356
5	71146767	-27	AC116340.1	ENSG00000239935	0.423923	0.0124718
3	49058272	-130	MIR191	ENSG00000207605	0.423902	0.0124767
5	77256916	-14668	RP11-107N7.1	ENSG00000253572	0.42376	0.0125093
3	184297495	-17923	EPHB3	ENSG00000182580	-0.423703	0.0125226
3	71626654	-3046	FOXP1-IT1	ENSG00000242094	-0.423575	0.012552
14	76371681	-3202	IFT43	ENSG00000119650	-0.423551	0.0125575
6	30460600	-3356	HLA-E	ENSG00000204592	0.423524	0.0125638
4	40198129	-5456	RHOH	ENSG00000168421	0.423468	0.0125766
5	964230	15250	RP11-661C8.3	ENSG00000250173	0.42344	0.0125831
6	56406336	-108325	RCC2P7	ENSG00000220666	-0.423409	0.0125904
11	17843855	-87496	KCNC1	ENSG00000129159	-0.423265	0.0126237
1	64058614	302	PGM1	ENSG00000079739	-0.423176	0.0126442
17	5138259	-104	SCIMP	ENSG00000161929	-0.423165	0.0126468
10	63809073	66901	AL671972.1	ENSG00000221094	0.423158	0.0126484
20	57583328	-1026	CTSZ	ENSG00000101160	-0.423141	0.0126524
12	122356390	-622	WDR66	ENSG00000158023	-0.422951	0.0126967
4	120974344	-12574	RP11-96A1.5	ENSG00000253825	-0.422925	0.0127027
5	139069449	-5219	CTB-35F21.1	ENSG00000249526	-0.422905	0.0127074
8	144655026	115	C8orf73	ENSG00000204839	-0.422775	0.0127376
16	85494611	-103542	RP11-680G10.1	ENSG00000261567	-0.422676	0.0127608
14	105155327	616	INF2	ENSG00000203485	-0.422671	0.012762
1	149162462	-763	TRNAE30P	ENSG00000242424	-0.422582	0.0127829
17	21226746	-38762	MAP2K3	ENSG00000034152	0.422546	0.0127913
2	197125372	-624	AC020571.3	ENSG00000229056	0.422464	0.0128105
2	190522601	3545	ASNSD1	ENSG00000138381	0.42242	0.0128208
17	71089186	-333	SLC39A11	ENSG00000133195	0.42241	0.0128231
10	73387917	109664	C10orf105	ENSG00000214688	-0.42231	0.0128466
5	139562873	-8646	CYSTM1	ENSG00000120306	-0.422261	0.0128582
7	80267943	23958	AC073850.6	ENSG00000229436	-0.422232	0.0128651
1	27961868	-80	FGR	ENSG00000000938	-0.42217	0.0128796
6	106546754	-12559	PRDM1	ENSG00000057657	0.422102	0.0128958
5	114610319	-9105	CTC-428G20.1	ENSG00000243304	-0.42209	0.0128986
8	146104221	23332	ZNF250	ENSG00000196150	0.42203	0.0129127
17	43376882	17532	MAP3K14	ENSG00000006062	-0.422008	0.0129178
18	60903834	-41936	snoU13	ENSG00000238988	-0.421822	0.0129619
15	85305079	-8726	RP11-7M10.2	ENSG00000259415	0.421694	0.0129922
1	9788715	-41083	RP11-558F24.4	ENSG00000231789	0.421573	0.0130209
17	76036514	26514	U6	ENSG00000238658	-0.421471	0.0130454
12	108962900	-6542	ISCU	ENSG00000136003	0.42142	0.0130573
1	1361216	292	TMEM88B	ENSG00000205116	0.421276	0.0130918
1	61545546	-109098	RP4-668G5.1	ENSG00000237928	-0.421253	0.0130972
4	106635507	-5572	GSTCD	ENSG00000138780	-0.421087	0.013137
17	56274407	-4318	EPX	ENSG00000121053	-0.421064	0.0131424
5	177633449	-1941	HNRNPAB	ENSG00000197451	0.421004	0.0131569
20	44574271	-11004	PCIF1	ENSG00000100982	-0.420859	0.0131918
6	106546747	-12552	PRDM1	ENSG00000057657	0.420649	0.0132423
6	106988121	67470	U6	ENSG00000200295	-0.420635	0.0132458
16	88039121	-56271	BANP	ENSG00000172530	-0.420357	0.0133131
12	11992925	-190137	ETV6	ENSG00000139083	-0.420347	0.0133155
1	24861919	3452	RP4-594I10.2	ENSG00000231779	0.420215	0.0133473
7	971027	24016	ADAP1	ENSG00000105963	-0.420211	0.0133485
4	6659735	15443	AC093323.3	ENSG00000170846	-0.420172	0.013358
17	78754090	25342	RP11-28G8.1	ENSG00000262833	-0.420148	0.0133637
7	43652643	-30286	STK17A	ENSG00000164543	0.42	0.0133998
7	105399252	60686	CTA-351J1.1	ENSG00000226624	0.419956	0.0134106
16	86011988	-79579	IRF8	ENSG00000140968	-0.419922	0.0134187
6	32164801	-1501	GPSM3	ENSG00000213654	-0.419775	0.0134547
10	112117449	-52740	SMNDC1	ENSG00000119953	0.419605	0.0134963
5	78384465	-18925	BHMT2	ENSG00000132840	0.419595	0.0134989
13	113567732	-19040	MCF2L	ENSG00000126217	0.419594	0.0134991
10	128810484	3736	RP11-223P11.2	ENSG00000232935	-0.419446	0.0135353
11	128385880	10157	RP11-1007G5.2	ENSG00000254588	0.419414	0.0135432
1	203738799	-4495	LAX1	ENSG00000122188	-0.41941	0.0135442
5	118691066	-86679	TNFAIP8	ENSG00000145779	0.419308	0.0135692
19	15391946	26501	AC003111.2	ENSG00000240004	-0.419299	0.0135715
4	1324877	16177	KIAA1530	ENSG00000163945	0.419269	0.013579
6	29629988	-5230	MOG	ENSG00000204655	-0.419231	0.0135883
2	102615524	-7218	IL1R2	ENSG00000115590	0.419225	0.0135897
17	38440015	3870	CDC6	ENSG00000094804	0.419172	0.0136028
11	1320497	10387	TOLLIP	ENSG00000078902	-0.419095	0.0136218
12	122712137	-56	DIABLO	ENSG00000184047	0.418914	0.0136666
12	56036796	-6152	OR10P1	ENSG00000175398	-0.418679	0.0137251
1	12509707	-40403	AL109757.1	ENSG00000243206	0.418461	0.0137793
2	11917787	-32360	AC012456.4	ENSG00000230790	-0.418369	0.0138022
7	47537004	85152	TNS3	ENSG00000136205	-0.418331	0.0138116
1	53557455	-6281	RP11-334A14.5	ENSG00000232993	-0.418281	0.0138242
17	33759484	734	SLFN12	ENSG00000172123	0.418081	0.0138743
14	88472437	-969	GPR65	ENSG00000140030	0.418076	0.0138755
19	728176	-19223	PALM	ENSG00000099864	-0.41806	0.0138797
6	47011312	-1213	GPR110	ENSG00000153292	-0.417927	0.0139129
4	109030040	58641	RP11-558N14.1	ENSG00000232021	0.417899	0.0139202
12	6493003	-6107	SCNN1A	ENSG00000111319	-0.417783	0.0139493
3	16357591	-50885	OXNAD1	ENSG00000154814	0.417668	0.0139783
12	24992256	-8901	RP11-625L16.3	ENSG00000256482	0.417648	0.0139833
10	134983749	-9798	KNDC1	ENSG00000171798	0.417473	0.0140275
7	150217056	-5138	GIMAP7	ENSG00000179144	0.417426	0.0140395
11	1107803	-32928	MUC2	ENSG00000198788	0.417362	0.0140559
8	41522873	-4364	RP11-930P14.1	ENSG00000253389	-0.417324	0.0140654
1	111744309	-916	CHI3L2	ENSG00000064886	0.417314	0.0140679
4	174411723	-20531	RP11-489G11.3	ENSG00000261646	-0.417312	0.0140684
13	51995368	32915	INTS6-AS1	ENSG00000236778	0.417281	0.0140763
16	85062881	-1506	KIAA0513	ENSG00000135709	0.41727	0.0140792
3	47051546	1486	NRADDP	ENSG00000236409	-0.417213	0.0140935
19	4950888	18236	KDM4B	ENSG00000127663	-0.417172	0.0141041
7	101535821	-67812	CTA-339C12.1	ENSG00000259294	-0.417064	0.0141316
7	73442487	-368	ELN	ENSG00000049540	-0.416825	0.0141925
21	43835592	2110	U6	ENSG00000252619	0.416811	0.0141961
19	42390475	-3208	ARHGEF1	ENSG00000076928	0.416737	0.0142152
5	73939283	-2034	ENC1	ENSG00000171617	-0.416712	0.0142214
17	33759957	261	SLFN12	ENSG00000172123	0.416633	0.0142416
8	130691556	929	CCDC26	ENSG00000229140	-0.416552	0.0142625
7	7812273	-30107	AC007161.5	ENSG00000239411	0.416427	0.0142948
17	7461260	349	TNFSF13	ENSG00000161955	-0.416414	0.0142981
14	21853470	-1019	RP11-524O1.4	ENSG00000260830	-0.416356	0.0143129
12	96720813	-23522	U4	ENSG00000201435	0.416314	0.0143239
11	47279365	-8908	ACP2	ENSG00000134575	-0.416264	0.0143368
9	97346942	9133	FBP2	ENSG00000130957	0.416172	0.0143604
1	27928494	2448	AHDC1	ENSG00000126705	-0.416141	0.0143683
11	2920735	216	SLC22A18	ENSG00000110628	-0.416118	0.0143744
15	57052190	86348	RP11-31H5.1	ENSG00000225625	-0.41596	0.0144152
1	67807960	-34913	IL12RB2	ENSG00000081985	0.415882	0.0144355
12	125087686	-35551	NCOR2	ENSG00000196498	-0.41588	0.0144359
1	54358862	-1950	DIO1	ENSG00000211452	-0.415837	0.0144472
16	1665900	-3574	CRAMP1L	ENSG00000007545	-0.415641	0.0144981
8	38831148	535	HTRA4	ENSG00000169495	-0.415583	0.0145134
9	35490515	-391	RUSC2	ENSG00000198853	-0.415288	0.0145902
18	9474143	864	RALBP1	ENSG00000017797	-0.415244	0.0146017
16	89163578	-8795	ACSF3	ENSG00000176715	0.415147	0.0146273
6	138192658	-3817	RP11-356I2.4	ENSG00000237499	0.415071	0.0146473
16	67686943	7770	ACD	ENSG00000102977	-0.414923	0.0146861
2	106974831	10501	AC114755.5	ENSG00000229682	0.414752	0.0147311
11	315262	-1756	IFITM1	ENSG00000185885	0.414751	0.0147313
1	248903100	-17594	XX-CR54.3	ENSG00000232694	-0.414676	0.0147513
7	92442568	23229	AC002454.1	ENSG00000237819	0.414592	0.0147734
17	40424590	111	AC003104.1	ENSG00000236194	0.414385	0.0148282
15	55665236	-4	MIR628	ENSG00000207964	-0.41432	0.0148455
12	79796307	16730	MIR1252	ENSG00000221788	0.414299	0.014851
12	88428011	-197	C12orf50	ENSG00000165805	0.414187	0.0148808
11	3009206	1887	AC131971.1	ENSG00000183562	0.414161	0.0148879
1	2456436	1603	PANK4	ENSG00000157881	0.414147	0.0148916
19	55838021	-1313	TMEM150B	ENSG00000180061	-0.414072	0.0149114
2	204602302	27218	AC125238.1	ENSG00000211573	0.414004	0.0149297
1	53019727	-568	ZCCHC11	ENSG00000134744	-0.413912	0.0149543
9	95799870	21119	SUSD3	ENSG00000157303	-0.413783	0.0149888
6	16483997	-245186	GMPR	ENSG00000137198	0.413617	0.0150333
15	45007336	-3661	B2M	ENSG00000166710	0.413554	0.0150502
11	69240844	-386	AP000439.1	ENSG00000255980	0.413546	0.0150524
6	151694679	4555	Y_RNA	ENSG00000252615	0.413352	0.0151045
3	9833414	765	ARPC4	ENSG00000241553	0.413273	0.0151259
3	141995701	-51252	GK5	ENSG00000175066	-0.413218	0.0151408
10	134226517	6070	RP11-432J24.2	ENSG00000231705	-0.413213	0.0151419
1	19407897	-124717	IFFO2	ENSG00000169991	-0.413153	0.0151581
1	11795897	244	AGTRAP	ENSG00000177674	-0.413118	0.0151676
1	67805528	-32481	IL12RB2	ENSG00000081985	0.413077	0.0151788
7	137854552	5239	Y_RNA	ENSG00000252820	0.412789	0.0152568
17	76037562	25466	U6	ENSG00000238658	-0.412777	0.0152602
17	71188192	579	COG1	ENSG00000166685	-0.412605	0.0153069
8	102373664	358	NACAP1	ENSG00000228224	-0.412577	0.0153145
4	2431872	-3624	RP11-503N18.2	ENSG00000249391	-0.412299	0.0153906
7	72651564	-16953	NCF1B	ENSG00000182487	-0.412126	0.0154379
4	24975717	6109	CCDC149	ENSG00000181982	-0.412103	0.0154442
4	1294783	-11144	MAEA	ENSG00000090316	-0.41197	0.0154807
17	63519783	37982	AXIN2	ENSG00000168646	0.411925	0.0154933
10	17689470	-3346	STAM	ENSG00000136738	-0.411866	0.0155094
6	159360073	-12470	U6	ENSG00000223191	-0.411864	0.0155101
8	42356731	-14613	RP11-1007J8.1	ENSG00000254131	-0.411818	0.0155226
6	30720261	-7930	IER3	ENSG00000137331	-0.411796	0.0155288
16	85394259	-3190	RP11-680G10.1	ENSG00000261567	0.41176	0.0155387
15	75336436	-20540	PPCDC	ENSG00000138621	-0.411757	0.0155396
14	21153451	-705	AL163636.6	ENSG00000259171	-0.411749	0.0155418
11	76516376	-4968	RP11-21L23.2	ENSG00000261578	0.411725	0.0155484
7	100463508	1252	TRIP6	ENSG00000087077	-0.411678	0.0155614
11	94278595	-1578	FUT4	ENSG00000196371	-0.41159	0.0155855
19	15391832	26615	AC003111.2	ENSG00000240004	-0.411551	0.0155964
2	239348171	-11801	AC016999.2	ENSG00000229915	0.411252	0.0156795
8	54605566	19691	RP11-463C14.1	ENSG00000253668	-0.411241	0.0156824
6	3025325	-300	RP1-90J20.11	ENSG00000261015	-0.411158	0.0157056
17	7452926	-510	TNFSF12-TNFSF13	ENSG00000248871	0.411089	0.0157249
12	68848994	-3551	RP11-81H14.2	ENSG00000251301	-0.411086	0.0157257
2	132056834	1183	AC131180.3	ENSG00000236516	0.411055	0.0157343
14	54410717	14762	BMP4	ENSG00000125378	0.410938	0.015767
1	19810215	1851	CAPZB	ENSG00000077549	0.410785	0.0158098
11	67770404	2048	UNC93B1	ENSG00000110057	-0.410757	0.0158176
19	3553032	4539	MFSD12	ENSG00000161091	-0.410742	0.0158216
17	75096239	3280	AC015815.1	ENSG00000203314	-0.41073	0.0158252
21	35575070	-22092	LINC00310	ENSG00000227456	-0.410634	0.0158522
18	13641894	73473	AP001525.2	ENSG00000242707	-0.410631	0.015853
6	133084289	309	VNN2	ENSG00000112303	-0.410548	0.0158762
5	175488849	175	RP11-826N14.2	ENSG00000248469	-0.410538	0.015879
20	207144	755	DEFB129	ENSG00000125903	0.410515	0.0158855
21	35016787	-555	CRYZL1	ENSG00000205758	-0.410495	0.0158911
11	113599852	-17410	RP11-627G1.1	ENSG00000256091	-0.410474	0.0158968
16	27414418	-935	IL21R	ENSG00000103522	0.410469	0.0158985
2	71175539	201	AC007040.7	ENSG00000239322	-0.410397	0.0159187
8	129552914	24011	RP11-89M16.1	ENSG00000254275	0.410257	0.0159582
14	21624639	-417	OR5AU1	ENSG00000169327	0.41025	0.0159601
6	33082165	-1937	HLA-DPB2	ENSG00000224557	-0.410221	0.0159683
1	244443687	72250	C1orf100	ENSG00000173728	-0.410183	0.015979
1	182810711	-2272	DHX9	ENSG00000135829	0.410133	0.0159932
19	14115967	1167	RFX1	ENSG00000132005	-0.409825	0.0160805
11	121301233	21679	SORL1	ENSG00000137642	-0.409805	0.0160862
7	37287850	-78466	snoU13	ENSG00000238772	-0.409777	0.0160941
17	33759648	570	SLFN12	ENSG00000172123	0.409764	0.0160978
19	39466757	-377	SARS2	ENSG00000104835	-0.409643	0.0161321
12	4398508	-13158	RP11-264F23.3	ENSG00000256164	-0.409517	0.0161681
17	21226409	-38425	MAP2K3	ENSG00000034152	0.409504	0.0161717
1	179061154	9644	RP11-177A2.4	ENSG00000228449	-0.409492	0.0161751
1	111769665	-22508	DENND2D	ENSG00000162777	0.409481	0.0161784
2	219235515	-2957	AC021016.6	ENSG00000225062	-0.409469	0.0161819
10	65388604	5983	MRPL35P2	ENSG00000232075	-0.409461	0.0161841
3	66492992	58695	LRIG1	ENSG00000144749	-0.409413	0.0161979
17	72541932	350	CD300C	ENSG00000167850	-0.409352	0.0162152
2	233272527	-974	ALPPL2	ENSG00000163286	0.409027	0.0163084
11	94841384	-18410	ENDOD1	ENSG00000149218	-0.408896	0.0163462
1	1696692	15204	NADK	ENSG00000008130	-0.408839	0.0163625
14	22974144	-48	TRAJ36	ENSG00000211853	0.40879	0.0163767
1	23886730	-445	ID3	ENSG00000117318	-0.408745	0.0163897
7	99818709	-966	AC005071.1	ENSG00000222482	0.408694	0.0164044
12	55375859	2671	TESPA1	ENSG00000135426	0.408654	0.0164159
7	4753002	-23891	snoU13	ENSG00000238781	-0.408432	0.0164802
1	202975059	1455	TMEM183A	ENSG00000163444	-0.408411	0.0164862
12	15092434	-418	ERP27	ENSG00000139055	0.408391	0.0164919
1	25291472	140	RUNX3	ENSG00000020633	0.408355	0.0165024
4	88140261	1499	KLHL8	ENSG00000145332	-0.408272	0.0165264
16	8738531	-22991	METTL22	ENSG00000067365	-0.408269	0.0165275
11	96074944	1438	MAML2	ENSG00000184384	0.408187	0.0165513
11	67568593	4214	FAM86C2P	ENSG00000160172	0.408131	0.0165675
1	247496053	-905	ZNF496	ENSG00000162714	-0.408055	0.0165896
12	125020250	-22482	RP11-83B20.1	ENSG00000214650	-0.40792	0.016629
6	108883909	-2871	FOXO3	ENSG00000118689	-0.407899	0.0166353
11	822402	-3500	PNPLA2	ENSG00000177666	-0.407862	0.016646
1	23474871	-8053	RP5-979D14.1	ENSG00000229010	0.407849	0.0166497
2	85667381	1719	RNU7-64P	ENSG00000252293	0.407835	0.0166538
11	94278457	-1440	FUT4	ENSG00000196371	-0.407833	0.0166546
1	8212843	37041	RP11-431K24.2	ENSG00000229305	0.407798	0.0166647
10	92794806	12117	LINC00502	ENSG00000224851	-0.407786	0.0166682
15	101661984	-5176	RP11-424I19.1	ENSG00000259365	-0.40774	0.0166818
3	194893148	-24548	XXYLT1-AS2	ENSG00000230266	-0.407726	0.0166857
21	43198431	-11165	RIPK4	ENSG00000183421	-0.407654	0.016707
11	3175636	12333	OSBPL5	ENSG00000021762	-0.407646	0.0167093
17	61042803	-21227	MIR633	ENSG00000207552	0.407558	0.016735
14	22958399	77	TRAJ49	ENSG00000211840	0.40754	0.0167404
22	18479382	10692	XXbac-B476C20.13	ENSG00000234913	0.407533	0.0167423
5	180111966	-200	RP11-451H23.3	ENSG00000248717	0.407472	0.0167603
1	149153931	-5936	AL356957.2	ENSG00000243493	-0.40733	0.0168021
17	998504	86683	AC016292.1	ENSG00000235361	-0.407328	0.0168027
10	128810499	3721	RP11-223P11.2	ENSG00000232935	-0.407117	0.0168651
1	167471264	16583	CD247	ENSG00000198821	0.407091	0.0168727
5	1316264	-21080	TERT	ENSG00000164362	0.407091	0.0168728
13	50570018	6	TRIM13	ENSG00000204977	-0.407087	0.0168738
6	30782080	16356	LINC00243	ENSG00000214894	0.406994	0.0169013
5	134661102	74502	H2AFY	ENSG00000113648	0.406939	0.0169177
3	169897975	1562	PHC3	ENSG00000173889	0.406883	0.0169342
11	75736215	-82736	RP11-263C24.3	ENSG00000254915	-0.406848	0.0169446
7	2769681	-7059	AC006028.9	ENSG00000228246	-0.40673	0.0169796
1	89457642	994	CCBL2	ENSG00000137944	0.406609	0.0170158
16	3639839	-8657	RP11-461A8.1	ENSG00000261938	-0.406591	0.0170209
6	7169632	13684	RP11-405O10.2	ENSG00000225092	-0.406538	0.0170369
13	49075016	34856	RCBTB2	ENSG00000136161	-0.406438	0.0170666
6	144536326	-14224	RP1-83M4.2	ENSG00000217027	-0.406335	0.0170973
17	79881523	-2324	SIRT7	ENSG00000187531	-0.406317	0.0171029
14	101908752	-339	RP11-168L7.3	ENSG00000259082	0.406237	0.0171268
16	743998	-3554	WDR24	ENSG00000127580	-0.406138	0.0171564
12	121714889	21222	CAMKK2	ENSG00000110931	-0.4061	0.0171678
8	127837199	22101	PCAT1	ENSG00000253438	-0.406095	0.0171692
1	871308	-9986	AL645608.1	ENSG00000262458	0.406042	0.0171854
21	33957290	553	TCP10L	ENSG00000242220	0.406026	0.0171902
7	37298927	-89543	snoU13	ENSG00000238772	-0.405971	0.0172064
6	28885444	-2022	U6	ENSG00000212240	-0.405809	0.0172554
14	85938115	45163	CTD-2128A3.2	ENSG00000258902	0.405805	0.0172564
11	118657363	4495	DDX6	ENSG00000110367	0.405748	0.0172736
14	22985112	139	TRAJ27	ENSG00000211862	0.405722	0.0172816
12	56121485	1403	RP11-644F5.11	ENSG00000258056	-0.405665	0.0172989
2	64373042	-1454	PELI1	ENSG00000197329	0.405656	0.0173014
20	55502381	72762	AL117380.2	ENSG00000251772	-0.405599	0.0173186
16	4729905	13811	NUDT16L1	ENSG00000168101	-0.405549	0.0173337
16	89163343	-8560	ACSF3	ENSG00000176715	0.405485	0.0173531
3	195897904	-28397	AC139666.1	ENSG00000224652	-0.405476	0.0173559
7	75194698	-37220	PMS2P3	ENSG00000127957	-0.405428	0.0173705
19	1155030	19252	SBNO2	ENSG00000064932	-0.405295	0.0174106
19	852311	-20	ELANE	ENSG00000197561	-0.405253	0.0174234
2	242945447	22880	AC093642.4	ENSG00000226423	0.405238	0.0174279
21	46378438	-18513	FAM207A	ENSG00000160256	0.405173	0.0174479
3	152927597	-47568	RAP2B	ENSG00000181467	-0.405169	0.0174491
1	223940656	-51361	CAPN2	ENSG00000162909	-0.405141	0.0174575
3	122509111	3560	HSPBAP1	ENSG00000169087	-0.405113	0.0174661
16	16214213	-25147	RPL17P40	ENSG00000241067	-0.404957	0.0175135
15	50405520	68873	SLC27A2	ENSG00000140284	-0.404942	0.0175182
10	73486801	10780	C10orf105	ENSG00000214688	0.404922	0.0175244
21	48056967	-1888	PRMT2	ENSG00000160310	0.404762	0.017573
6	32783881	944	HLA-DOB	ENSG00000241106	-0.404675	0.0175997
10	133810178	-14743	BNIP3	ENSG00000176171	0.404648	0.0176081
6	41169811	-879	TREML2	ENSG00000112195	-0.404636	0.0176118
11	33058248	2715	TCP11L1	ENSG00000176148	-0.404588	0.0176263
1	111323341	-16213	Y_RNA	ENSG00000199710	-0.404506	0.0176517
6	7225223	-37304	Y_RNA	ENSG00000201483	-0.404474	0.0176613
14	65183532	-12712	PLEKHG3	ENSG00000126822	-0.404468	0.0176632
11	11862879	91	USP47	ENSG00000170242	-0.404408	0.0176818
7	130130189	-4143	MEST	ENSG00000106484	-0.404398	0.0176846
22	40720631	21876	ADSL	ENSG00000239900	0.40421	0.0177425
3	4630986	-95954	ITPR1	ENSG00000150995	-0.404084	0.0177815
2	225639708	159115	AC093806.1	ENSG00000243907	-0.404084	0.0177816
6	149775853	30344	ZC3H12D	ENSG00000178199	-0.403901	0.0178382
17	46682308	-34	HOXB3	ENSG00000120093	-0.403629	0.0179226
16	49564370	-11858	ADAM3B	ENSG00000260089	-0.403581	0.0179374
4	146656091	-54735	C4orf51	ENSG00000237136	0.40342	0.0179876
1	111213827	3828	KCNA3	ENSG00000177272	0.403239	0.0180442
22	39784796	10950	TAB1	ENSG00000100324	-0.403223	0.018049
16	3062795	-338	CLDN9	ENSG00000213937	-0.402987	0.0181231
2	157184880	13980	NR4A2	ENSG00000153234	-0.402895	0.0181518
12	2452955	-74013	CACNA1C-IT3	ENSG00000256721	-0.40287	0.0181597
3	31713847	31703	OSBPL10-AS1	ENSG00000232490	-0.402515	0.0182716
2	97205147	-2667	ARID5A	ENSG00000196843	0.402371	0.0183173
6	33401514	-13667	SYNGAP1	ENSG00000197283	-0.402335	0.0183287
1	27729053	-9905	GPR3	ENSG00000181773	-0.402199	0.0183717
7	130646078	-48009	AC058791.1	ENSG00000226380	0.402175	0.0183795
1	46766431	2849	LRRC41	ENSG00000132128	-0.402117	0.0183979
4	38987121	47421	TMEM156	ENSG00000121895	-0.401951	0.0184506
5	157282503	3680	CLINT1	ENSG00000113282	-0.401817	0.0184934
1	9377984	-25045	SPSB1	ENSG00000171621	-0.401798	0.0184993
17	74639731	163	ST6GALNAC1	ENSG00000070526	0.401789	0.0185022
2	175355057	-2940	AC010894.3	ENSG00000226853	0.401777	0.018506
9	140502926	-2820	ARRDC1	ENSG00000197070	-0.40174	0.018518
7	35731578	3167	HERPUD2	ENSG00000122557	0.401529	0.0185854
3	71542870	48370	MIR1284	ENSG00000221264	0.4014	0.0186268
20	1878646	-3492	SIRPA	ENSG00000198053	-0.401127	0.0187147
11	94278603	-1586	FUT4	ENSG00000196371	-0.401092	0.018726
16	16190393	-1327	RPL17P40	ENSG00000241067	-0.401086	0.018728
19	5074616	-105492	KDM4B	ENSG00000127663	-0.40092	0.0187814
14	78112132	7266	CTD-2175M1.4	ENSG00000258668	0.400822	0.0188133
16	89034088	9524	CBFA2T3	ENSG00000129993	-0.400636	0.0188734
2	206628625	105	AC007362.3	ENSG00000225216	-0.400571	0.0188946
3	196352142	7316	AC023797.1	ENSG00000232065	-0.40057	0.0188951
21	46077454	-2878	KRTAP12-4	ENSG00000212933	0.400416	0.018945
6	52150456	-874	MCM3	ENSG00000112118	0.400391	0.0189531
2	219576383	-815	TTLL4	ENSG00000135912	-0.40016	0.0190284
6	30079177	1706	TRIM31	ENSG00000204616	-0.400083	0.0190537
19	13984313	1200	MIR181C	ENSG00000207613	-0.400017	0.0190752
1	67018825	-19759	SGIP1	ENSG00000118473	0.400014	0.0190762
2	27614310	1924	FTH1P3	ENSG00000213453	0.399762	0.0191591
2	242881634	31200	AC093642.3	ENSG00000237940	0.399681	0.0191855
17	46622522	919	HOXB2	ENSG00000173917	-0.399652	0.0191952
11	65378622	4231	MAP3K11	ENSG00000173327	-0.399613	0.0192079
8	42623718	27817	CHRNA6	ENSG00000147434	0.399458	0.0192589
7	130646051	-47982	AC058791.1	ENSG00000226380	0.399274	0.0193198
12	8276175	53	CLEC4A	ENSG00000111729	-0.399268	0.0193219
2	169097849	6802	STK39	ENSG00000198648	0.399235	0.019333
17	65471461	-3760	MIR548D2	ENSG00000207688	0.399181	0.0193508
7	4752983	-23872	snoU13	ENSG00000238781	-0.399084	0.0193827
1	153607617	-744	S100A13	ENSG00000189171	0.398989	0.0194143
18	77659695	-36027	KCNG2	ENSG00000178342	0.398854	0.0194594
11	9884649	-19226	RNU7-28P	ENSG00000252568	-0.398732	0.0195001
8	144629702	2197	RP11-661A12.5	ENSG00000254859	-0.398684	0.019516
8	61835848	-13236	AC022182.1	ENSG00000254777	-0.398563	0.0195564
17	79004947	3554	CTD-2561B21.9	ENSG00000226137	-0.398501	0.0195771
16	88545042	-25317	ZFPM1	ENSG00000179588	0.398439	0.0195979
19	11406993	-169	TSPAN16	ENSG00000130167	-0.398405	0.0196095
19	47258676	-8425	STRN4	ENSG00000090372	-0.398327	0.0196355
7	129266958	-15403	NRF1	ENSG00000106459	-0.398282	0.0196506
22	39784769	10977	TAB1	ENSG00000100324	-0.398245	0.0196629
11	1220171	24125	MUC5B	ENSG00000117983	0.398233	0.0196672
22	50466533	-15445	IL17REL	ENSG00000188263	0.398114	0.0197071
13	74805375	219	LINC00402	ENSG00000235532	0.398107	0.0197093
2	44327637	-34344	AC019129.1	ENSG00000219391	-0.398057	0.0197262
14	100069535	828	CCDC85C	ENSG00000205476	-0.397982	0.0197517
1	6425319	29132	ACOT7	ENSG00000097021	0.3979	0.0197793
1	145512660	3416	GNRHR2	ENSG00000211451	-0.397748	0.0198306
18	21572656	81	TTC39C	ENSG00000168234	0.397657	0.0198612
12	92531553	5137	RP11-24B21.1	ENSG00000257242	0.397581	0.0198871
10	33016632	-184335	C10orf68	ENSG00000150076	-0.397572	0.0198903
21	39669558	35785	AP001422.3	ENSG00000231231	0.39752	0.0199079
7	157643037	4184	AC011899.9	ENSG00000233038	-0.397386	0.0199532
7	20240145	16882	MACC1	ENSG00000183742	-0.397361	0.0199616
11	47399813	314	SPI1	ENSG00000066336	-0.397206	0.0200145
6	168436099	-38342	KIF25-AS1	ENSG00000229921	-0.397154	0.0200323
10	134149366	-3752	LRRC27	ENSG00000148814	-0.39685	0.020136
15	40601467	-1331	PLCB2	ENSG00000137841	-0.396818	0.0201471
6	106441456	-89208	7SK	ENSG00000200198	-0.396685	0.0201927
14	107283708	-428	IGHV7-81	ENSG00000211979	-0.396632	0.0202111
17	44104521	8158	RP11-669E14.6	ENSG00000262372	-0.396361	0.0203043
6	40359130	16462	U6	ENSG00000252767	0.396345	0.0203097
5	169816214	283	CTD-2270F17.1	ENSG00000253647	-0.395942	0.0204494
5	118691033	-86646	TNFAIP8	ENSG00000145779	0.395895	0.0204656
7	38344455	-4532	TRGV10	ENSG00000211694	0.395675	0.020542
13	34185166	-62	RP11-37L2.1	ENSG00000234535	0.395658	0.020548
12	48152428	-4729	SLC48A1	ENSG00000211584	-0.395584	0.0205737
3	59996265	-474676	RP11-719N22.1	ENSG00000241804	0.395416	0.0206325
13	114875199	-904	RASA3-IT1	ENSG00000232487	0.395402	0.0206375
2	99062999	-1682	INPP4A	ENSG00000040933	0.39528	0.0206801
13	115046279	780	UPF3A	ENSG00000169062	0.395104	0.0207419
6	28884599	-1177	U6	ENSG00000212240	-0.39504	0.0207644
7	2648343	23242	TTYH3	ENSG00000136295	-0.394967	0.0207898
17	3819363	431	P2RX1	ENSG00000108405	-0.39492	0.0208064
2	127413369	140	GYPC	ENSG00000136732	-0.39479	0.0208524
7	43821949	-15060	AC005189.6	ENSG00000229497	-0.394574	0.0209285
6	40359007	16585	U6	ENSG00000252767	0.394528	0.0209448
1	1118157	-3222	TTLL10-AS1	ENSG00000205231	-0.394207	0.0210587
16	1576146	2543	TMEM204	ENSG00000131634	0.394004	0.0211309
5	1477719	-32174	SLC6A3	ENSG00000142319	-0.393893	0.0211707
1	149162518	-819	TRNAE30P	ENSG00000242424	-0.393889	0.021172
5	140557227	144	PCDHB8	ENSG00000120322	-0.393752	0.0212208
4	3374767	-48278	RP11-357G3.1	ENSG00000248843	-0.393723	0.0212315
7	102155527	-7793	AC093668.2	ENSG00000238392	0.393641	0.0212606
1	12186079	40981	TNFRSF1B	ENSG00000028137	-0.393576	0.0212839
1	2949673	-11627	ACTRT2	ENSG00000169717	0.393576	0.0212839
1	3819354	-2418	RP13-15E13.1	ENSG00000236423	0.393522	0.0213033
18	77269319	-113547	NFATC1	ENSG00000131196	-0.393407	0.0213447
1	3052501	-2228	RP1-163G9.2	ENSG00000226286	0.393326	0.0213739
3	10334731	-100	GHRL	ENSG00000157017	-0.393153	0.0214364
1	192873912	-28797	7SK	ENSG00000223075	-0.39297	0.0215022
4	2432313	-4065	RP11-503N18.2	ENSG00000249391	-0.392893	0.0215302
13	95952937	750	ABCC4	ENSG00000125257	-0.39279	0.0215674
1	92760687	3835	RPAP2	ENSG00000122484	-0.392475	0.0216818
14	98341006	-85413	RP11-204N11.2	ENSG00000258379	0.392386	0.0217143
3	151101921	679	P2RY12	ENSG00000169313	-0.392237	0.0217688
6	41424732	45450	RP11-328M4.3	ENSG00000226917	0.392037	0.0218419
9	137118148	69095	RP11-145E17.2	ENSG00000223729	-0.392019	0.0218488
11	33914088	-252	LMO2	ENSG00000135363	-0.391862	0.0219063
11	60677810	3536	TMEM109	ENSG00000110108	-0.391788	0.0219334
12	6659520	5719	IFFO1	ENSG00000010295	-0.391692	0.0219688
15	99320054	116710	RP11-654A16.1	ENSG00000259621	0.39153	0.0220286
3	187491295	22680	RP11-30O15.1	ENSG00000224049	-0.391223	0.0221421
7	27737875	-35261	HIBADH	ENSG00000106049	-0.391209	0.022147
17	33759965	253	SLFN12	ENSG00000172123	0.391163	0.0221643
7	72719224	3640	NSUN5	ENSG00000130305	-0.391138	0.0221736
6	99380488	15361	FBXL4	ENSG00000112234	-0.39112	0.0221804
14	61793064	-3528	RP11-902B17.1	ENSG00000247287	0.391112	0.0221833
5	42944457	-26941	CTD-2201E18.2	ENSG00000249516	-0.391044	0.0222083
6	33161290	-1014	COL11A2	ENSG00000204248	-0.390927	0.022252
6	110986361	-19459	RP11-346C16.2	ENSG00000213150	-0.390814	0.022294
17	71189068	-297	COG1	ENSG00000166685	-0.390701	0.0223361
21	46388162	25839	LINC00163	ENSG00000234880	-0.390621	0.0223663
11	6598119	26731	RRP8	ENSG00000132275	-0.390586	0.0223793
3	128151236	31201	DNAJB8-AS1	ENSG00000242049	-0.390436	0.0224354
20	52198378	26515	AC005808.3	ENSG00000235415	0.390402	0.0224481
2	55636555	10502	CCDC88A	ENSG00000115355	-0.390357	0.022465
16	15135397	14524	NTAN1	ENSG00000157045	-0.390347	0.0224689
20	58662959	-64	RP5-1043L13.1	ENSG00000228340	-0.390304	0.022485
8	27346608	1688	EPHX2	ENSG00000120915	-0.39027	0.0224976
19	39466716	-336	SARS2	ENSG00000104835	-0.390228	0.0225134
8	38831508	175	HTRA4	ENSG00000169495	-0.390181	0.0225311
1	206897270	24167	Y_RNA	ENSG00000199349	-0.390126	0.0225519
2	15260455	-212667	AC068286.1	ENSG00000235127	0.390034	0.0225862
22	37546325	-12261	AL022314.1	ENSG00000252142	0.389993	0.0226019
17	38984421	-5574	KRT10	ENSG00000186395	0.389961	0.0226139
11	69261044	-1533	AP000439.2	ENSG00000255606	-0.389834	0.0226618
6	30079265	1618	TRIM31	ENSG00000204616	-0.389779	0.0226828
8	133117602	5804	HHLA1	ENSG00000132297	0.389765	0.022688
11	75584802	-36112	Y_RNA	ENSG00000199362	-0.389743	0.0226961
17	65505	-24127	AC108004.2	ENSG00000262836	-0.389733	0.0226999
7	158248795	14464	AC019043.1	ENSG00000241875	0.389466	0.0228011
22	39712956	-1644	SNORD83A	ENSG00000209482	0.38946	0.0228035
4	1243980	-239	CTBP1	ENSG00000159692	0.389398	0.0228272
17	1492285	15680	AC130343.1	ENSG00000243704	-0.389383	0.0228328
3	52502445	-13311	NISCH	ENSG00000010322	-0.389379	0.0228341
5	134735637	-33	H2AFY	ENSG00000113648	-0.389331	0.0228526
1	26857774	-1522	RPS6KA1	ENSG00000117676	-0.389247	0.0228845
13	34185082	22	RP11-37L2.1	ENSG00000234535	0.389184	0.0229084
1	236209798	14179	Y_RNA	ENSG00000252822	-0.388951	0.0229976
1	227125826	20142	RP5-1087E8.2	ENSG00000228525	-0.388937	0.0230027
1	202102420	-3261	RP11-294K24.4	ENSG00000260800	-0.388828	0.0230445
1	108741884	664	RP11-483I13.5	ENSG00000260879	-0.38876	0.0230707
13	28554471	8303	PRHOXNB	ENSG00000183463	-0.388684	0.0230997
1	206958014	-12175	IL10	ENSG00000136634	0.38867	0.0231051
11	134232083	-30315	GLB1L2	ENSG00000149328	0.38857	0.0231434
15	60863379	-13100	CTD-2501E16.1	ENSG00000259513	0.388359	0.0232248
11	118286105	-13495	RP11-770J1.5	ENSG00000254873	-0.388247	0.0232679
16	84560555	27084	KIAA1609	ENSG00000140950	-0.388171	0.0232975
4	165898967	-147	TRIM61	ENSG00000183439	-0.388116	0.0233187
7	1026168	-3333	CYP2W1	ENSG00000073067	-0.388109	0.0233212
11	63273331	225	LGALS12	ENSG00000133317	-0.388049	0.0233445
3	193272869	-1867	ATP13A4-AS1	ENSG00000225473	-0.387935	0.0233889
14	92339595	-5715	TC2N	ENSG00000165929	0.387932	0.0233898
10	134498830	99439	RP11-288G11.3	ENSG00000234531	-0.387905	0.0234002
1	167451830	-23932	RP11-104L21.2	ENSG00000233411	0.387831	0.0234292
12	108566377	-43129	WSCD2	ENSG00000075035	0.387817	0.0234345
5	1119025	-6853	SLC12A7	ENSG00000113504	0.387643	0.0235022
7	55637719	2962	VOPP1	ENSG00000154978	0.387637	0.0235046
4	87282697	-24930	7SK	ENSG00000252757	0.387629	0.0235076
8	131308633	-133415	SNORA12	ENSG00000212342	-0.387607	0.0235161
15	63758958	2592	AC007950.1	ENSG00000259268	0.387578	0.0235277
13	113238006	4475	TUBGCP3	ENSG00000126216	-0.387374	0.023607
1	228756789	523	RN5S6	ENSG00000200624	0.387355	0.0236148
3	183596123	6589	RP11-315J22.5	ENSG00000234371	-0.387312	0.0236313
8	126398731	-35073	RP11-550A5.2	ENSG00000254431	-0.387301	0.0236356
8	20350779	57933	RP11-404E12.1	ENSG00000253178	0.387258	0.0236526
3	113234510	-476	SPICE1	ENSG00000163611	0.387255	0.0236538
13	46757415	-13536	AL137141.1	ENSG00000240767	-0.387254	0.0236542
17	33759929	289	SLFN12	ENSG00000172123	0.387187	0.0236805
1	85740751	1647	RP11-131L23.1	ENSG00000223653	-0.387181	0.0236829
12	776351	-3406	NINJ2	ENSG00000171840	0.387045	0.0237359
16	23098187	-22693	RP11-20G6.3	ENSG00000260566	-0.386934	0.0237798
2	31541350	-27722	AL121657.4	ENSG00000213620	-0.386777	0.0238413
10	6625489	2697	RP11-5N23.3	ENSG00000259812	0.386763	0.023847
5	35856424	-3627	IL7R	ENSG00000168685	0.386754	0.0238506
18	13375474	-156688	C18orf1	ENSG00000168675	0.386659	0.0238878
20	20694136	-870	RALGAPA2	ENSG00000188559	-0.386586	0.0239167
10	91175366	-984	LIPA	ENSG00000107798	0.386539	0.0239352
11	65363274	193	KCNK7	ENSG00000173338	0.386535	0.0239368
10	99478719	-5789	MARVELD1	ENSG00000155254	-0.386482	0.0239579
14	101539489	-1916	RP11-909M7.3	ENSG00000258547	0.386476	0.0239602
15	26044289	18841	Y_RNA	ENSG00000199214	-0.386466	0.0239644
7	43690247	-67890	STK17A	ENSG00000164543	0.386253	0.0240486
21	28212803	4925	ADAMTS1	ENSG00000154734	0.386135	0.0240955
6	29649024	-137	ZFP57	ENSG00000204644	0.385889	0.0241935
14	35871715	2240	NFKBIA	ENSG00000100906	0.385885	0.0241952
1	68963198	-294	DEPDC1	ENSG00000024526	-0.385801	0.0242286
6	138820503	-95805	RP3-422G23.2	ENSG00000215878	-0.385779	0.0242374
12	124865130	2797	RP11-408I18.9	ENSG00000255965	-0.385732	0.024256
1	177001903	-3322	MIR488	ENSG00000202609	0.385717	0.0242621
12	125002940	-5172	RP11-83B20.1	ENSG00000214650	-0.385697	0.0242701
6	32904074	713	AL645941.1	ENSG00000212066	-0.38566	0.0242847
11	62574338	-564	NXF1	ENSG00000162231	-0.385598	0.0243096
11	2021103	1597	H19	ENSG00000130600	0.385324	0.0244197
4	144832211	997	RP11-673E1.3	ENSG00000249741	-0.385304	0.0244276
19	9883608	-4198	ZNF846	ENSG00000196605	0.385237	0.0244548
3	159659697	46840	IL12A	ENSG00000168811	0.385226	0.0244591
2	208101334	-544	AC007879.2	ENSG00000234902	-0.385172	0.0244808
6	135506834	-4381	MYB	ENSG00000118513	-0.384982	0.0245574
21	46341304	-338	AL844908.5	ENSG00000227039	0.38494	0.0245745
3	113325595	-16559	SIDT1-AS1	ENSG00000239453	-0.384881	0.0245983
8	35979179	22	RP11-89M20.1	ENSG00000254309	-0.384877	0.0245998
10	121028978	-56609	AL355861.1	ENSG00000242853	0.384838	0.0246155
15	58306464	-33620	RP11-86K22.1	ENSG00000259477	0.384684	0.0246781
19	35630305	179	AC020907.2	ENSG00000203403	-0.384619	0.0247043
13	26594483	30715	SHISA2	ENSG00000180730	-0.384463	0.0247677
7	21469772	-2120	SP4	ENSG00000105866	0.384175	0.024885
2	219576539	-971	TTLL4	ENSG00000135912	-0.38414	0.0248994
8	126959444	4049	RP11-622O11.2	ENSG00000245164	0.384112	0.0249106
1	155147397	-1524	TRIM46	ENSG00000163462	-0.384071	0.0249274
1	59833489	-71022	FGGY	ENSG00000172456	-0.383895	0.0249994
7	150264987	-622	GIMAP4	ENSG00000133574	0.383847	0.0250192
2	178770927	92570	API5P2	ENSG00000213962	-0.383616	0.0251141
13	77461335	-795	KCTD12	ENSG00000178695	-0.383603	0.0251192
3	13462465	-656	NUP210	ENSG00000132182	0.383569	0.0251336
1	153363264	400	S100A8	ENSG00000143546	-0.383485	0.0251681
12	124876650	-8723	RP11-408I18.9	ENSG00000255965	-0.383433	0.0251894
12	2443169	-64227	CACNA1C-IT3	ENSG00000256721	-0.383263	0.0252597
4	187984958	-3705	RP11-696F12.1	ENSG00000250971	-0.383238	0.0252701
19	827776	-2679	AZU1	ENSG00000172232	-0.383222	0.0252766
8	42123158	5557	RP11-231D20.2	ENSG00000253408	-0.382804	0.0254499
6	137747335	68196	OLIG3	ENSG00000177468	-0.382798	0.0254525
3	9210116	24061	SRGAP3-AS2	ENSG00000228723	0.382776	0.0254616
11	118100782	-4973	AMICA1	ENSG00000160593	0.382671	0.0255051
4	84258471	-2165	HPSE	ENSG00000173083	-0.382476	0.0255866
19	55660625	-19	TNNT1	ENSG00000105048	-0.382455	0.0255953
17	7529693	1501	SAT2	ENSG00000141504	-0.382449	0.0255977
1	58858074	154332	DAB1	ENSG00000173406	0.382315	0.025654
19	35820181	-109	CD22	ENSG00000012124	-0.382225	0.0256915
12	100953546	13915	GAS2L3	ENSG00000139354	0.382042	0.0257683
2	43245642	-12442	AC016735.1	ENSG00000224739	-0.382019	0.0257778
3	46244099	5788	CCR1	ENSG00000163823	-0.38195	0.0258071
1	26797576	1365	HMGN2	ENSG00000198830	-0.381896	0.0258295
20	56140952	-9692	PCK1	ENSG00000124253	0.381791	0.025874
6	25167695	13892	RP11-191A15.2	ENSG00000217805	-0.381689	0.025917
1	109490978	15128	AKNAD1	ENSG00000162641	-0.381642	0.0259366
17	75316383	-38891	2013-09-09	ENSG00000184640	-0.381606	0.025952
4	186086650	-22255	SLC25A4	ENSG00000151729	0.38158	0.0259632
7	157091435	5877	AC004975.1	ENSG00000242504	-0.381535	0.0259819
4	3374830	-48341	RP11-357G3.1	ENSG00000248843	-0.381464	0.0260121
7	143028708	-15489	CLCN1	ENSG00000188037	-0.381309	0.0260775
10	15016559	14888	RP11-2K17.5	ENSG00000235623	-0.381148	0.0261461
3	138494226	2448	GAPDHP39	ENSG00000239207	-0.381075	0.0261771
8	40618425	136927	ZMAT4	ENSG00000165061	-0.380881	0.0262597
17	33864734	146	SLFN12L	ENSG00000205045	0.38071	0.0263326
11	2698623	22601	KCNQ1OT1	ENSG00000258492	-0.380639	0.0263633
6	33400477	-12630	SYNGAP1	ENSG00000197283	-0.380566	0.0263944
17	15931082	12423	AC002553.1	ENSG00000227782	0.380566	0.0263947
17	75260903	16589	2013-09-09	ENSG00000184640	-0.380517	0.0264157
5	156642345	9045	CTB-4E7.1	ENSG00000253980	0.380447	0.0264453
11	315102	-1596	IFITM1	ENSG00000185885	0.38042	0.0264571
8	144655030	111	C8orf73	ENSG00000204839	-0.380417	0.0264583
15	81528661	73819	RP11-761I4.1	ENSG00000259190	-0.380339	0.0264921
9	140395219	-41433	NELF	ENSG00000165802	0.37997	0.0266507
14	22433489	191	TRAV12-3	ENSG00000211794	0.379945	0.0266615
11	36593664	22387	C11orf74	ENSG00000166352	0.37978	0.0267329
17	49008322	13143	RP11-700H6.2	ENSG00000251665	-0.379708	0.0267644
14	21483641	1290	RP11-998D10.2	ENSG00000258575	-0.379656	0.0267869
1	871441	-10119	AL645608.1	ENSG00000262458	0.379483	0.0268617
2	9987440	-3957	TAF1B	ENSG00000115750	-0.379362	0.0269146
9	98824421	33072	RP11-569G13.2	ENSG00000237212	-0.379177	0.0269952
10	14051679	-17864	RP11-142M10.2	ENSG00000229751	0.379162	0.0270016
19	55660620	-14	TNNT1	ENSG00000105048	-0.379139	0.0270117
9	125797187	-381	GPR21	ENSG00000188394	-0.379126	0.0270175
12	9106586	-3946	KLRG1	ENSG00000139187	0.379094	0.0270314
8	28196926	-154	RP11-380I10.4	ENSG00000253690	-0.379065	0.0270442
11	60157161	-11158	MS4A14	ENSG00000166928	-0.379062	0.0270452
6	33265386	1790	RGL2	ENSG00000237441	-0.378965	0.0270879
11	94883516	187	RP11-712B9.2	ENSG00000245552	-0.37876	0.0271776
5	141061521	267	ARAP3	ENSG00000120318	-0.378743	0.0271852
4	87894298	-23022	RP11-397E7.3	ENSG00000235043	-0.378699	0.0272044
2	43188940	44260	AC016735.1	ENSG00000224739	-0.378671	0.0272167
18	20717411	-935	AC105247.1	ENSG00000222999	-0.378612	0.0272426
1	110179127	-6200	RP5-1160K1.6	ENSG00000228703	-0.378553	0.0272685
6	3139627	13669	RP1-40E16.11	ENSG00000228170	-0.378515	0.0272853
11	628628	-1485	SCT	ENSG00000070031	-0.378471	0.0273049
22	46451518	-1494	C22orf26	ENSG00000182257	0.378354	0.0273562
8	29441416	-35728	RP11-486M23.2	ENSG00000253182	-0.378264	0.0273961
6	33161328	-1052	COL11A2	ENSG00000204248	-0.378241	0.0274062
18	21572622	115	TTC39C	ENSG00000168234	0.378164	0.0274404
6	3255870	-23906	TUBB2B	ENSG00000137285	-0.378135	0.027453
5	156594400	-1125	FAM71B	ENSG00000170613	0.378071	0.0274816
6	169284319	80117	RP3-495K2.3	ENSG00000225879	0.377957	0.0275321
1	54693933	-2777	RP5-997D24.5	ENSG00000231581	-0.377751	0.0276235
13	111318160	-26605	AL139385.1	ENSG00000255831	-0.37775	0.027624
16	16170085	18981	RPL17P40	ENSG00000241067	-0.377614	0.0276845
3	45579354	17532	LIMD1	ENSG00000144791	-0.377404	0.0277782
9	127952891	-673	PPP6C	ENSG00000119414	0.377364	0.027796
7	134288099	43461	BPGM	ENSG00000172331	-0.377328	0.0278123
4	95264074	-47	HPGDS	ENSG00000163106	-0.37727	0.027838
16	3304449	2178	MEFV	ENSG00000103313	-0.377159	0.0278876
6	159359940	-12337	U6	ENSG00000223191	-0.377084	0.0279215
1	2949651	-11605	ACTRT2	ENSG00000169717	0.377048	0.0279376
3	176775716	-13067	TBL1XR1-AS1	ENSG00000231310	0.376966	0.0279744
9	80930413	-18370	PSAT1	ENSG00000135069	-0.376911	0.0279991
4	166125552	3218	KLHL2	ENSG00000109466	0.376909	0.028
13	51944507	-34598	SERPINE3	ENSG00000253309	-0.376739	0.0280766
9	93953608	-21281	RP11-305L7.5	ENSG00000230147	-0.376441	0.0282114
1	234977572	-3852	RNY4P16	ENSG00000201638	-0.376394	0.0282323
2	178853377	10120	API5P2	ENSG00000213962	0.376368	0.0282443
1	175042297	-5303	TNN	ENSG00000120332	-0.376315	0.0282682
12	109058033	4191	U7	ENSG00000238457	-0.376142	0.0283466
18	13375540	-156754	C18orf1	ENSG00000168675	0.375944	0.028437
15	86022419	-64021	CTD-2262B20.1	ENSG00000259630	-0.375912	0.0284515
12	51636921	-4845	DAZAP2	ENSG00000183283	-0.375885	0.0284638
5	49739158	-76	EMB	ENSG00000170571	-0.375879	0.0284664
6	30079280	1603	TRIM31	ENSG00000204616	-0.375875	0.0284683
11	57252371	-7364	RP11-624G17.3	ENSG00000255301	-0.37584	0.0284841
19	35630279	205	AC020907.2	ENSG00000203403	-0.375786	0.0285087
4	170195438	-3182	SH3RF1	ENSG00000154447	0.375748	0.0285263
7	15055459	-29760	AC006045.3	ENSG00000225816	-0.375619	0.0285852
7	77740624	-120923	RP5-1185I7.1	ENSG00000232756	-0.375445	0.028665
14	23284559	7191	AL135998.1	ENSG00000215306	-0.375403	0.0286843
6	209809	-6496	AL035696.1	ENSG00000205653	0.375387	0.0286913
1	150135546	-3946	RP11-458I7.4	ENSG00000250661	-0.375282	0.0287396
1	226271799	2783	RP11-396C23.2	ENSG00000225518	-0.37504	0.0288509
1	6244619	-4436	CHD5	ENSG00000116254	-0.374987	0.0288756
17	398066	8345	RP5-1029F21.3	ENSG00000263015	-0.374969	0.0288838
2	239007919	879	ESPNL	ENSG00000144488	-0.374814	0.0289554
1	165859714	9878	RP11-525G13.2	ENSG00000236364	-0.374719	0.0289992
8	141361108	107570	TRAPPC9	ENSG00000167632	-0.374717	0.0290002
6	128239611	165	THEMIS	ENSG00000172673	0.374458	0.0291201
1	247580074	-616	NLRP3	ENSG00000162711	-0.374418	0.0291388
4	190731655	71015	RP11-463J17.1	ENSG00000250666	-0.374394	0.02915
11	66883117	3623	KDM2A	ENSG00000173120	-0.374344	0.0291735
13	114001816	4172	GRTP1-AS1	ENSG00000225083	0.374305	0.0291913
2	70311984	2601	PCBP1	ENSG00000169564	0.374279	0.0292034
11	73681281	51	RP11-167N4.2	ENSG00000255847	0.374225	0.0292288
19	14358586	-34722	AC011509.1	ENSG00000240803	-0.374194	0.0292432
1	12241073	-14013	TNFRSF1B	ENSG00000028137	-0.374066	0.029303
12	132318393	-5455	MMP17	ENSG00000198598	-0.373941	0.0293615
7	630473	12349	AC147651.4	ENSG00000237181	-0.373808	0.0294237
1	12238546	-11486	TNFRSF1B	ENSG00000028137	0.373731	0.0294597
1	180923569	454	RP11-46A10.4	ENSG00000232586	0.373729	0.0294606
11	129684147	1567	TMEM45B	ENSG00000151715	0.373683	0.0294822
1	35917355	-23861	RNY5P1	ENSG00000202129	0.373656	0.029495
22	46457384	-3344	RP6-109B7.2	ENSG00000231010	-0.373655	0.0294955
1	167393634	34264	RP11-104L21.2	ENSG00000233411	0.373607	0.0295176
7	100859728	1221	ZNHIT1	ENSG00000106400	-0.373543	0.029548
15	93356834	-3720	FAM174B	ENSG00000185442	0.373494	0.029571
20	19915769	-48604	RIN2	ENSG00000132669	-0.373488	0.0295739
15	99551997	-973	PGPEP1L	ENSG00000183571	-0.37348	0.0295775
5	169302816	-96447	CTB-37A13.1	ENSG00000253269	-0.373432	0.0296
20	62183924	449	C20orf195	ENSG00000125531	0.373129	0.0297429
10	63776828	-90133	AC067742.1	ENSG00000221272	-0.373071	0.0297702
1	224015075	18599	TP53BP2	ENSG00000143514	-0.37307	0.029771
6	4890095	89211	RP11-428J1.2	ENSG00000217030	-0.372831	0.0298839
7	55638724	1957	VOPP1	ENSG00000154978	0.372813	0.0298924
5	139040928	-11615	CTD-3224K15.2	ENSG00000250635	-0.372553	0.0300164
1	223738388	4474	WI2-2998D17.2	ENSG00000235428	-0.372485	0.0300487
13	50569769	255	TRIM13	ENSG00000204977	-0.372437	0.0300716
20	58586819	44161	C20orf197	ENSG00000176659	0.372366	0.0301053
2	114656403	-8866	ACTR3	ENSG00000115091	0.372255	0.0301582
13	107144026	43436	EFNB2	ENSG00000125266	-0.372248	0.0301617
5	158086454	-174256	RP11-32D16.1	ENSG00000254135	0.372194	0.0301874
1	90228473	5404	snoU13	ENSG00000239176	-0.37214	0.0302132
6	35002597	-11300	RP11-527B17.2	ENSG00000187762	-0.372055	0.0302541
17	31621394	-302507	SPACA3	ENSG00000141316	0.37201	0.0302756
7	150217081	-5163	GIMAP7	ENSG00000179144	0.371977	0.0302914
8	97296348	-22405	PTDSS1	ENSG00000156471	0.37162	0.0304631
16	53243559	-41125	RP11-295M3.2	ENSG00000261291	-0.371372	0.0305831
13	49108131	1741	RCBTB2	ENSG00000136161	-0.37135	0.0305936
3	151996146	-8811	AC106722.1	ENSG00000229619	0.371309	0.0306134
2	206525681	20881	NRP2	ENSG00000118257	0.371266	0.0306339
16	85362963	28106	RP11-680G10.1	ENSG00000261567	-0.371183	0.0306745
21	46077729	-3153	KRTAP12-4	ENSG00000212933	0.371058	0.0307349
2	242867611	-22909	AC131097.4	ENSG00000216921	-0.370783	0.0308688
17	75315108	-37616	2013-09-09	ENSG00000184640	-0.370782	0.030869
7	2773127	-10505	AC006028.9	ENSG00000228246	-0.370704	0.0309073
2	240132342	-48289	AC017028.1	ENSG00000213828	-0.37068	0.030919
2	197583891	-32837	SCARNA16	ENSG00000252923	-0.370638	0.0309394
16	57701455	644	GPR97	ENSG00000182885	-0.370468	0.0310224
11	82689648	-8022	PRCP	ENSG00000137509	0.37031	0.0310997
17	40175841	-6126	DNAJC7	ENSG00000168259	-0.370163	0.0311721
6	15288126	27025	U6	ENSG00000201367	-0.36995	0.0312767
2	231735037	-5683	ITM2C	ENSG00000135916	-0.369698	0.0314009
1	167074894	-11612	DUSP27	ENSG00000198842	-0.369653	0.0314233
6	32306089	-13093	HNRNPA1P2	ENSG00000237285	0.369535	0.0314814
8	78996279	64057	RP11-91P17.1	ENSG00000254001	-0.369426	0.0315356
7	5523691	1335	snoU13	ENSG00000238394	-0.369405	0.0315461
1	2082349	33479	RP11-181G12.2	ENSG00000182873	-0.3694	0.0315485
5	139041014	-11701	CTD-3224K15.2	ENSG00000250635	-0.369005	0.031745
1	200332938	2856	AC097065.1	ENSG00000239707	-0.36897	0.0317623
12	55376897	1633	TESPA1	ENSG00000135426	0.368948	0.0317734
