# Supplementary material for: DNA Methylation Signatures Triggered by Prenatal Maternal Stress Exposure to a Natural Disaster: Project Ice Storm
Source: PLoS One. 2014 Sep 19;9(9):e107653. doi: 10.1371/journal.pone.0107653 (PMC4169571; doi:10.1371/journal.pone.0107653)
Supplement: Table S4 — Selected CGs/genes for pyrosequencing. (XLSX) [file pone.0107653.s008.xlsx]

## Sheet: Supplementary Table 4
Table S4: Selected CGs/genes for pyrosequencing.
Chr	CGs	Storm32a		Symbol	Description	Protein Functionb
		R	p value
15	cg12134633	-0.66201	2.01e-05	SCG5	Secretogranin V	It acts as a molecular chaperone for PCSK2/PC2, preventing its premature activation in the regulated secretory pathway. It plays a role in regulating pituitary hormone secretion.
3	cg15548427	-0.6381	4.91e-05	MFSD1	Major facilitator superfamily domain containing 1	It is one of the diverse SLC (superfamily of solute carriers) gene family.
6	cg09621572	0.493299	0.003032	LTA	Lymphotoxin alpha (TNF superfamily, member 1)	It mediates a large variety of inflammatory, immunostimulatory and antiviral responses and it is involved in the formation of secondary lymphoid organs during development and plays a role in apoptosis.
21	cg27280688	0.518573	0.001678	UBASH3A	Ubiquitin associated and SH3 domain containing A	This gene encodes one of two family members belonging to the T-cell ubiquitin ligand (TULA) family. Both family members can negatively regulate T-cell signaling.
	cg13578652	0.523977	0.00147
11	cg03254928	0.517303	0.00173061	CD3G	CD3g molecule, gamma (CD3-TCR complex)	The CD3-gamma polypeptide, which together with CD3-epsilon, -delta and -zeta, and the T-cell receptor alpha/beta and gamma/delta heterodimers, forms the T-cell receptor-CD3 complex.
	cg13750061	0.547823	0.000797556
1	cg16417028	0.464196	0.00568404	IL24	Interleukin 24	It was identified as a gene induced during terminal differentiation in melanoma cells. The protein encoded by this gene can induce apoptosis selectively in various cancer cells
	cg06796611	0.517434	0.0017251
3	cg02931642	-0.601245	0.000169529	EPHB3	EPH receptor B3	Ephrin receptors and their ligands, the ephrins, mediate numerous developmental processes, particularly in the nervous system.
1	cg23717186	0.596055	0.000199435	ITPKB	inositol-trisphosphate 3-kinase B	The protein encoded by this protein regulates inositol phosphate metabolism by phosphorylation of second messenger inositol 1,4,5-trisphosphate to Ins(1,3,4,5)P4.
2	cg22999502	0.5817	0.000308183	CD8B	CD8b molecule	The CD8 antigen is a cell surface glycoprotein found on most cytotoxic T lymphocytes that mediates efficient cell-cell interactions within the immune system.
aObjective hardship score
bThe public database GeneCards (http://www.genecards.org) was used for the annotation of the genes
