# Supplementary material for: DNA Methylation Signatures Triggered by Prenatal Maternal Stress Exposure to a Natural Disaster: Project Ice Storm
Source: PLoS One. 2014 Sep 19;9(9):e107653. doi: 10.1371/journal.pone.0107653 (PMC4169571; doi:10.1371/journal.pone.0107653)
Supplement: Table S5 — Pathway information. (XLSX) [file pone.0107653.s009.xlsx]

## Sheet: Supplementary Table 5
Table S5: Pathway information.
Ingenuity Canonical Pathways	-log(p-value)	Ratio	Molecules
CD28 Signaling in T Helper Cells	9.88	1.89E-01	CD247	FYN	CD3E	CSK	PLCG1	NFATC1	HLA-DMB	ITPR1	CD3D	CTLA4	CD3G	CD28
			LCK	ACTR3	NFKBIA	BCL10	SYK	ZAP70	ARPC4	MAPK10	HLA-DOB	PIK3CD	PIK3R2	LCP2
			ITK
CTLA4 Signaling in Cytotoxic T Lymphocytes	7.66E00	1.94E-01	CD247	FYN	CD3E	AP1M2	PLCG1	HLA-DMB	CD3D	CTLA4	CD28	CD3G	LCK	SYK
			ZAP70	HLA-DOB	PPP2R5C	PIK3CD	PIK3R2	PPP2R5E	LCP2
T Cell Receptor Signaling	7.62E00	1.83E-01	CD247	FYN	CD3E	CSK	PLCG1	NFATC1	CD3D	CTLA4	CD8B	CD28	CD3G	LCK
			NFKBIA	BCL10	PAG1	ZAP70	PIK3CD	PIK3R2	LCP2	ITK
iCOS-iCOSL Signaling in T Helper Cells	7.61E00	1.71E-01	CD247	CD3E	CSK	PLCG1	HLA-DMB	NFATC1	ITPR1	CD3D	IL2RB	CD28	CD3G	ICOS
			LCK	NFKBIA	ZAP70	HLA-DOB	PIK3CD	PLEKHA2	PIK3R2	LCP2	ITK
Type I Diabetes Mellitus Signaling	6.43E00	1.58E-01	CD247	SOCS1	MAP3K14	CD3E	HLA-DMB	CD3D	IRF1	BCL2	CD28	CD3G	NFKBIA	MAPK14
			HLA-E	LTA	MAPK10	HLA-DOB	TNFRSF1B	IL1RAP	FASLG
Role of NFAT in Regulation of the Immune Response	5.89E00	1.21E-01	CD247	FYN	PLCB2	CD3E	GNA12	PLCG1	HLA-DMB	NFATC1	ITPR1	CD3D	GNG7	CD3G
			CD28	LCK	NFKBIA	SYK	ZAP70	HLA-DOB	RCAN3	PIK3CD	PIK3R2	GNA13	LCP2	ITK
PKCθ Signaling in T Lymphocytes	5.77E00	1.33E-01	CD247	FYN	MAP3K14	MAP3K11	CD3E	PLCG1	NFATC1	HLA-DMB	CD3D	CD28	CD3G	LCK
			NFKBIA	BCL10	ZAP70	HLA-DOB	PIK3CD	PIK3R2	LCP2
Molecular Mechanisms of Cancer	5.56E00	9.52E-02	FYN	PLCB2	PA2G4	ARHGEF1	RHOH	PRKCZ	BCL2	PTCH2	CDC25B	TGFBR2	RB1	SYNGAP1
			NFKBIA	PRKAR1B	ARHGEF3	PIK3R2	GNA13	HIPK2	FASLG	TFDP1	GNA12	ADCY3	CDK6	RAPGEF3
			RALBP1	BCL2L1	MAPK14	CCND2	CDKN1A	E2F1	MAPK10	PRKAG2	LEF1	PRKCH	PIK3CD	DIABLO
Calcium-induced T Lymphocyte Apoptosis	5.19E00	1.86E-01	CD247	CD3E	PLCG1	HLA-DMB	ITPR1	CD3D	PRKCZ	CD3G	LCK	ZAP70	HLA-DOB	PRKCH
			CAPN2
Phospholipase C Signaling	4.96E00	1.04E-01	CD247	HDAC9	FYN	PLCB2	HDAC4	CD3E	ADCY3	PLCG1	NFATC1	RAPGEF3	ARHGEF1	ITPR1
			CREB3L4	CD3D	RHOH	PRKCZ	GNG7	HDAC5	CD3G	LCK	SYK	ZAP70	PRKCH	ARHGEF3
			GNA13	LCP2	ITK
Non-Small Cell Lung Cancer Signaling	4.83E00	1.65E-01	RB1	FHIT	PA2G4	TFDP1	FOXO3	E2F1	CDK6	PLCG1	PIK3CD	PIK3R2	RASSF5	ITPR1
			RXRA
NF-κB Signaling	4.73E00	1.21E-01	MAP3K14	FLT1	TNFAIP3	PRKCZ	DDR1	TGFBR2	IL1R2	LCK	IL36G	NFKBIA	BCL10	LTA
			TLR6	ZAP70	IGF1R	PIK3CD	PIK3R2	LTBR	TRAF5	TNFRSF1B	MAP4K4
Chronic Myeloid Leukemia Signaling	4.72E00	1.43E-01	CTBP1	TGFBR2	RB1	BCL2L1	HDAC9	HDAC4	PA2G4	TFDP1	CDKN1A	E2F1	CDK6	PIK3CD
			PIK3R2	STAT5B	HDAC5
Small Cell Lung Cancer Signaling	4.63E00	1.46E-01	RB1	BCL2L1	FHIT	NFKBIA	PA2G4	TFDP1	E2F1	CDK6	PIK3CD	PIK3R2	TRAF5	RXRA
			BCL2
Nur77 Signaling in T Lymphocytes	4.47E00	1.75E-01	CD247	HDAC9	CD3G	CD28	CD3E	HLA-DOB	NFATC1	HLA-DMB	RXRA	CD3D	BCL2
Dendritic Cell Maturation	4.34E00	1.01E-01	B2M	MAP3K14	PLCB2	TYROBP	IL32	PLCG1	HLA-DMB	CREB3L4	DDR1	IL36G	NFKBIA	MAPK14
			LTA	MAPK10	HLA-DOB	PIK3CD	PIK3R2	LTBR	COL18A1	COL11A2	TNFRSF1B
Regulation of IL-2 Expression in Activated and Anergic T Lymphocytes	4.2E00	1.46E-01	TGFBR2	CD247	CD28	CD3G	FYN	NFKBIA	CD3E	BCL10	ZAP70	MAPK10	PLCG1	NFATC1
			CD3D
OX40 Signaling Pathway	4.14E00	1.43E-01	CD247	B2M	CD3G	BCL2L1	NFKBIA	CD3E	HLA-E	MAPK10	HLA-DOB	HLA-DMB	TRAF5	CD3D
			BCL2
Tec Kinase Signaling	4.03E00	1.05E-01	FYN	PTK2B	GNA12	PLCG1	RHOH	PRKCZ	GNG7	BLK	LCK	TNFSF12	MAPK10	PRKCH
			PIK3CD	PIK3R2	GNA13	STAT5B	FGR	FASLG	ITK
Cdc42 Signaling	3.99E00	1.09E-01	CD247	B2M	MAP3K11	CD3E	EXOC1	HLA-DMB	CD3D	PRKCZ	CD3G	IQGAP2	WIPF1	MAPK14
			ACTR3	EXOC4	HLA-E	ARPC4	MAPK10	HLA-DOB	ITK
CCR5 Signaling in Macrophages	3.97E00	1.26E-01	CD247	CD3G	MAPK14	CD3E	PTK2B	MAPK10	PLCG1	PRKCH	CD3D	PRKCZ	GNG7	FASLG
Apoptosis Signaling	3.82E00	1.37E-01	MAP3K14	PLCG1	BCL2	CAPN8	BCL2L1	NFKBIA	CAPN2	RPS6KA1	TNFRSF1B	DIABLO	MAP4K4	FASLG
			MCL1
Reelin Signaling in Neurons	3.69E00	1.46E-01	BLK	ITGB2	FYN	LCK	MAP3K11	MAPT	MAPK10	ARHGEF1	PIK3CD	ARHGEF3	PIK3R2	FGR
Cyclins and Cell Cycle Regulation	3.69E00	1.35E-01	HDAC9	RB1	CCND2	HDAC4	TFDP1	PA2G4	E2F1	CDKN1A	CDK6	PPP2R5C	PPP2R5E	HDAC5
IL-6 Signaling	3.65E00	1.21E-01	IL6ST	SOCS1	MAP3K14	IL1R2	IL36G	NFKBIA	MAPK14	MAPK10	PIK3CD	PIK3R2	TNFRSF1B	MAPKAPK2
			MAP4K4	IL1RAP	MCL1
Production of Nitric Oxide and Reactive Oxygen Species in Macrophages	3.54E00	9.48E-02	MAP3K14	MAP3K11	CLU	MPO	PLCG1	SPI1	RHOH	PRKCZ	IRF1	NFKBIA	MAPK14	MAPK10
			S100A8	PPP2R5C	PRKCH	PIK3CD	PIK3R2	PPP2R5E	TNFRSF1B	SIRPA
Role of NFAT in Cardiac Hypertrophy	3.51E00	9.66E-02	IL6ST	HDAC9	PLCB2	HDAC4	ADCY3	PLCG1	ITPR1	PRKCZ	GNG7	HDAC5	TGFBR2	MAPK14
			PRKAR1B	MAPK10	IGF1R	PRKAG2	RCAN3	PRKCH	PIK3CD	PIK3R2
Hepatic Cholestasis	3.47E00	9.77E-02	MAP3K14	NR1H4	ADCY3	NR1H3	PRKCZ	IL1R2	LY96	IL36G	NFKBIA	ABCC1	PRKAR1B	PRKAG2
			MAPK10	PRKCH	RXRA	TNFRSF1B	IL1RAP
IL-15 Signaling	3.44E00	1.49E-01	BCL2L1	LCK	MAPK14	SYK	PLCG1	PIK3CD	PIK3R2	STAT5B	IL2RB	BCL2
Cell Cycle: G1/S Checkpoint Regulation	3.44E00	1.52E-01	HDAC9	RB1	CCND2	HDAC4	TFDP1	PA2G4	E2F1	CDKN1A	CDK6	HDAC5
Fcγ Receptor-mediated Phagocytosis in Macrophages and Monocytes	3.35E00	1.27E-01	FYN	PTK2B	PLCG1	FYB	PRKCZ	DOCK1	ACTR3	SYK	ARPC4	PRKCH	PIK3R2	LCP2
			FGR
Primary Immunodeficiency Signaling	3.33E00	1.45E-01	IL7R	ICOS	LCK	CD3E	ZAP70	RAG1	TAP1	CD3D	TAP2
CD40 Signaling	3.32E00	1.43E-01	MAP3K14	MAPK14	NFKBIA	LTA	MAPK10	TNFAIP3	PIK3CD	TRAF5	PIK3R2	MAPKAPK2
Role of Tissue Factor in Cancer	3.29E00	1.22E-01	BLK	BCL2L1	FYN	LCK	MAPK14	PTK2B	GNA12	PIK3CD	RPS6KA1	GNA13	RPS6KA2	PIK3R2
			STAT5B	FGR
Telomerase Signaling	3.26E00	1.26E-01	ETS1	HDAC9	HDAC4	TERT	IL2RB	HDAC5	RB1	E2F1	CDKN1A	PPP2R5C	PIK3CD	PPP2R5E
			PIK3R2
Lymphotoxin β Receptor Signaling	3.08E00	1.48E-01	BCL2L1	MAP3K14	NFKBIA	LTA	PIK3CD	TRAF5	LTBR	PIK3R2	DIABLO
IL-8 Signaling	3.06E00	9.27E-02	PLCB2	PTK2B	GNA12	FLT1	MPO	RHOH	PRKCZ	GNG7	AZU1	BCL2	ITGB2	BCL2L1
			CCND2	MAPK10	PRKCH	PIK3CD	PIK3R2	GNA13	MAP4K4
p53 Signaling	3.03E00	1.25E-01	BCL2L1	RB1	CCND2	MAPK14	E2F1	CDKN1A	PIK3CD	PIK3R2	HIPK2	GML	TP53BP2	BCL2
IL-1 Signaling	2.99E00	1.12E-01	MAP3K14	TOLLIP	MAPK14	NFKBIA	GNA12	ADCY3	MAPK10	PRKAR1B	PRKAG2	GNA13	IL1RAP	GNG7
PPAR Signaling	2.99E00	1.14E-01	IL1R2	MAP3K14	IL36G	NFKBIA	NR1H3	NCOR2	TNFRSF1B	STAT5B	RXRA	IL1RAP	MAP4K4	AIP
Death Receptor Signaling	2.97E00	1.41E-01	MAP3K14	NFKBIA	CRADD	TNFSF12	TNFRSF1B	DIABLO	MAP4K4	FASLG	BCL2
T Helper Cell Differentiation	2.95E00	1.39E-01	IL6ST	TGFBR2	ICOS	CD28	IL21R	HLA-DOB	HLA-DMB	IL12RB2	TNFRSF1B	GATA3
Antigen Presentation Pathway	2.94E00	1.75E-01	B2M	HLA-E	NLRC5	HLA-DOB	HLA-DMB	TAP1	TAP2
RAR Activation	2.91E00	9.52E-02	NSD1	PRMT2	CSK	ADCY3	SMARCA4	PRKCZ	MAPK14	ALDH1A2	PRKAG2	MAPK10	PRKAR1B	PRKCH
			PIK3CD	PIK3R2	NCOR2	MAPKAPK2	RXRA	STAT5B
April Mediated Signaling	2.86E00	1.63E-01	MAP3K14	MAPK14	NFKBIA	TNFSF13	MAPK10	NFATC1	TRAF5
Growth Hormone Signaling	2.81E00	1.32E-01	SOCS1	IGF1R	PLCG1	PRKCH	PIK3CD	PIK3R2	RPS6KA2	RPS6KA1	STAT5B	PRKCZ
Role of Macrophages, Fibroblasts and Endothelial Cells in Rheumatoid Arthritis	2.8E00	7.83E-02	IL6ST	SOCS1	PLCB2	IL32	PRKCZ	IL1R2	IL36G	NFKBIA	TRAF5	LTBR	PIK3R2	TNFRSF1B
			MAPKAPK2	IL1RAP	MAP3K14	PLCG1	NFATC1	CREB3L4	IL16	MAPK14	LTA	TLR6	PRKCH	PIK3CD
			LEF1	TCF7L2
Prostate Cancer Signaling	2.79E00	1.12E-01	RB1	NFKBIA	TFDP1	PA2G4	E2F1	CDKN1A	LEF1	PIK3CD	CREB3L4	PIK3R2	BCL2
Role of JAK1 and JAK3 in γc Cytokine Signaling	2.76E00	1.34E-01	IL7R	SOCS1	PTK2B	SYK	IL21R	PIK3CD	PIK3R2	STAT5B	IL2RB
Glioma Signaling	2.75E00	1.07E-01	RB1	TFDP1	PA2G4	E2F1	CDKN1A	IGF1R	CDK6	PLCG1	PRKCH	PIK3CD	PIK3R2	PRKCZ
HER-2 Signaling in Breast Cancer	2.68E00	1.25E-01	ITGB2	TSC1	CDKN1A	CDK6	PLCG1	ERBB3	PRKCH	PIK3CD	PIK3R2	PRKCZ
ERK5 Signaling	2.66E00	1.38E-01	IL6ST	SGK1	GNA12	FOXO3	CREB3L4	RPS6KA2	GNA13	RPS6KA1	PRKCZ
Glucocorticoid Receptor Signaling	2.64E00	7.82E-02	CD247	MAP3K14	CD3E	SGK1	NFATC1	PCK1	CD3D	SMARCA4	BCL2	TGFBR2	IL1R2	CD3G
			BCL2L1	MAPK14	NFKBIA	CDKN1A	FOXO3	MAPK10	PRKAG2	PIK3CD	PIK3R2	NCOR2	STAT5B
Cytotoxic T Lymphocyte-mediated Apoptosis of Target Cells	2.63E00	1.22E-01	B2M	CD247	CD3G	CD3E	HLA-E	HLA-DOB	HLA-DMB	CD3D	FASLG	BCL2
p38 MAPK Signaling	2.63E00	1.11E-01	TGFBR2	IL1R2	CDC25B	IL36G	MAPK14	MAPT	RPS6KA1	RPS6KA2	CREB3L4	MAPKAPK2	TNFRSF1B	IL1RAP
			FASLG
Superpathway of Inositol Phosphate Compounds	2.58E00	8.33E-02	CCR1	MINPP1	PLCB2	DUSP27	PLCG1	INPP5A	SET	CDC25B	ITPK1	TNS3	IPMK	ITPKB
			PDCD1	PPM1F	PIK3CD	PIK3R2	PALD1	PPP2R5E	SIRPA
PI3K Signaling in B Lymphocytes	2.57E00	1E-01	FYN	PLCB2	PLCG1	NFATC1	ITPR1	PRKCZ	BLK	NFKBIA	BCL10	SYK	FOXO3	PIK3CD
			PLEKHA2	PIK3R2
PTEN Signaling	2.56E00	9.77E-02	FLT1	PRKCZ	DDR1	BCL2	TGFBR2	BCL2L1	CDKN1A	FOXO3	IGF1R	PIK3CD	PIK3R2	MAGI2
			FASLG
PPARα/RXRα Activation	2.52E00	8.9E-02	MAP3K14	PLCB2	ADCY3	CD36	PLCG1	AIP	TGFBR2	IL1R2	NFKBIA	MAPK14	PRKAG2	PRKAR1B
			NCOR2	RXRA	STAT5B	MAP4K4	IL1RAP
IL-2 Signaling	2.51E00	1.38E-01	SOCS1	LCK	PTK2B	SYK	PIK3CD	PIK3R2	STAT5B	IL2RB
Huntington's Disease Signaling	2.5E00	8.33E-02	HDAC9	PLCB2	HDAC4	VTI1A	SGK1	ITPR1	CREB3L4	HIP1	PRKCZ	GNG7	HDAC5	BCL2L1
			CAPN8	HTT	IGF1R	CAPN2	PRKCH	PIK3CD	PIK3R2	NCOR2
Toll-like Receptor Signaling	2.46E00	1.29E-01	MAP3K14	LY96	TOLLIP	MAPK14	NFKBIA	TLR6	TNFAIP3	MAP4K4
Pancreatic Adenocarcinoma Signaling	2.43E00	1E-01	TGFBR2	BCL2L1	RB1	TFDP1	PA2G4	E2F1	CDKN1A	MAPK10	PIK3CD	PIK3R2	RALBP1	BCL2
Cardiac Hypertrophy Signaling	2.41E00	8.2E-02	MAP3K14	PLCB2	MAP3K11	GNA12	ADCY3	CACNA1C	PLCG1	RHOH	GNG7	TGFBR2	MAPK14	PRKAR1B
			MAPK10	IGF1R	PRKAG2	PIK3CD	PIK3R2	GNA13	RPS6KA1	MAPKAPK2
LXR/RXR Activation	2.35E00	9.56E-02	IL1R2	IL36G	LY96	NR1H4	MYLIP	CD36	CLU	NR1H3	S100A8	NCOR2	RXRA	TNFRSF1B
			IL1RAP
Role of JAK family kinases in IL-6-type Cytokine Signaling	2.34E00	1.85E-01	IL6ST	SOCS1	MAPK14	MAPK10	STAT5B
Induction of Apoptosis by HIV1	2.32E00	1.23E-01	BCL2L1	MAP3K14	NFKBIA	MAPK10	TNFRSF1B	DIABLO	FASLG	BCL2
IL-10 Signaling	2.31E00	1.15E-01	IL1R2	CCR1	MAP3K14	IL36G	MAPK14	NFKBIA	BLVRA	IL1RAP	MAP4K4
Melanocyte Development and Pigmentation Signaling	2.28E00	1.1E-01	ADCY3	PRKAR1B	PRKAG2	PLCG1	PIK3CD	CREB3L4	PIK3R2	RPS6KA2	RPS6KA1	BCL2
Natural Killer Cell Signaling	2.28E00	1.03E-01	CD247	FYN	LCK	TYROBP	SYK	ZAP70	PLCG1	PRKCH	PIK3CD	PIK3R2	PRKCZ	LCP2
P2Y Purigenic Receptor Signaling Pathway	2.26E00	9.42E-02	PLCB2	ADCY3	PLCG1	CREB3L4	PRKCZ	GNG7	P2RY2	PRKAR1B	PRKAG2	P2RY12	PRKCH	PIK3CD
			PIK3R2
Aryl Hydrocarbon Receptor Signaling	2.26E00	8.7E-02	TFDP1	CDK6	SMARCA4	AIP	AHRR	RB1	CCND2	NFIA	E2F1	ALDH1A2	CDKN1A	NCOR2
			RXRA	FASLG
RANK Signaling in Osteoclasts	2.21E00	1.05E-01	MAP3K14	MAPK14	NFKBIA	MAP3K11	PTK2B	MAPK10	NFATC1	PIK3CD	TRAF5	PIK3R2
HGF Signaling	2.21E00	1.05E-01	ETS1	DOCK1	MAP3K14	MAP3K11	CDKN1A	MAPK10	PLCG1	PRKCH	PIK3CD	PIK3R2	PRKCZ
Renin-Angiotensin Signaling	2.19E00	9.6E-02	MAPK14	PTK2B	ADCY3	MAPK10	PRKAR1B	PRKAG2	PLCG1	PRKCH	PIK3CD	PIK3R2	ITPR1	PRKCZ
UVA-Induced MAPK Signaling	2.18E00	1.09E-01	BCL2L1	PLCB2	MAPK14	ZC3HAV1	MAPK10	PLCG1	PIK3CD	PIK3R2	RPS6KA2	RPS6KA1
B Cell Receptor Signaling	2.16E00	8.82E-02	ETS1	MAP3K14	MAP3K11	CSK	NFATC1	CREB3L4	BCL2L1	MAPK14	NFKBIA	BCL10	PAG1	SYK
			CD22	PIK3CD	PIK3R2
Prolactin Signaling	2.15E00	1.12E-01	FYN	SOCS1	PLCG1	PRKCH	PIK3CD	PIK3R2	STAT5B	PRKCZ	IRF1
Thrombin Signaling	2.14E00	8.25E-02	F2RL2	PLCB2	GNA12	ADCY3	PLCG1	ARHGEF1	ITPR1	RHOH	PRKCZ	GNG7	MAPK14	PRKCH
			PIK3CD	GNA13	PIK3R2	ARHGEF3	GATA3
TNFR2 Signaling	2.12E00	1.52E-01	MAP3K14	NFKBIA	LTA	TNFAIP3	TNFRSF1B
Breast Cancer Regulation by Stathmin1	2.1E00	8.21E-02	PLCB2	ADCY3	ARHGEF1	ITPR1	PRKCZ	GNG7	E2F1	CDKN1A	PRKAR1B	PRKAG2	PPP2R5C	PIK3CD
			PRKCH	GNA13	PIK3R2	ARHGEF3	PPP2R5E
Cholecystokinin/Gastrin-mediated Signaling	2.08E00	1.04E-01	PLCB2	IL36G	MAPK14	PTK2B	GNA12	MAPK10	PRKCH	GNA13	ITPR1	RHOH	PRKCZ
Rac Signaling	2.08E00	9.02E-02	TIAM1	IQGAP2	ACTR3	MAP3K11	PTK2B	CYFIP1	ARPC4	PIK3CD	PIK3R2	PRKCZ	ANK1
Corticotropin Releasing Hormone Signaling	2.07E00	8.82E-02	MAPK14	ADCY3	PRKAR1B	PRKAG2	PLCG1	PRKCH	CREB3L4	ITPR1	KRT1	PRKCZ	FASLG	PTCH2
B Cell Activating Factor Signaling	2.07E00	1.33E-01	MAP3K14	MAPK14	NFKBIA	MAPK10	NFATC1	TRAF5
Tight Junction Signaling	2.03E00	8.7E-02	TIAM1	F2RL2	PRKCZ	SMURF1	TGFBR2	EPB41	CLDN1	PRKAR1B	PRKAG2	PPP2R5C	CLDN9	PPP2R5E
			MAGI2	TNFRSF1B
Leukocyte Extravasation Signaling	2E00	8.29E-02	PTK2B	PLCG1	RAPGEF3	RHOH	PRKCZ	ITGB2	WIPF1	MAPK14	CLDN1	MAPK10	PIK3CD	PRKCH
			PIK3R2	RASSF5	CLDN9	MMP17	ITK
Gαq Signaling	1.98E00	8.33E-02	PLCB2	PTK2B	CSK	PLCG1	NFATC1	ITPR1	RHOH	PRKCZ	GNG7	CHRM5	NFKBIA	PRKCH
			PIK3CD	PIK3R2
SAPK/JNK Signaling	1.98E00	9.8E-02	LCK	MAP3K11	GNA12	MAPK10	NFATC1	PIK3CD	PIK3R2	GNA13	MAP4K4	GNG7
D-myo-inositol-5-phosphate Metabolism	1.92E00	8.28E-02	CDC25B	CCR1	ITPK1	TNS3	PLCB2	PDCD1	DUSP27	PLCG1	PPM1F	PPP2R5E	PALD1	SET
			SIRPA
NGF Signaling	1.91E00	9.32E-02	MAP3K14	TRIO	MAP3K11	MAPK10	PLCG1	PIK3CD	CREB3L4	PIK3R2	RPS6KA2	RPS6KA1	PRKCZ
Role of IL-17A in Arthritis	1.9E00	1.11E-01	MAPK14	NFKBIA	MAPK10	PIK3CD	PIK3R2	RPS6KA1	MAPKAPK2
CXCR4 Signaling	1.89E00	8.33E-02	PLCB2	GNA12	ADCY3	ITPR1	RHOH	PRKCZ	GNG7	DOCK1	MAPK10	PIK3CD	PRKCH	GNA13
			PIK3R2	ELMO1
PI3K/AKT Signaling	1.89E00	8.33E-02	BCL2L1	TSC1	NFKBIA	CDKN1A	FOXO3	PPP2R5C	PIK3CD	PIK3R2	PPP2R5E	PRKCZ	MCL1	BCL2
Erythropoietin Signaling	1.88E00	1.03E-01	SOCS1	NFKBIA	PLCG1	PRKCH	PIK3CD	PIK3R2	STAT5B	PRKCZ
PEDF Signaling	1.85E00	1.03E-01	BCL2L1	MAPK14	NFKBIA	PIK3CD	PIK3R2	PNPLA2	FASLG	BCL2
fMLP Signaling in Neutrophils	1.83E00	8.53E-02	PLCB2	ACTR3	NFKBIA	ARPC4	NFATC1	PRKCH	PIK3CD	PIK3R2	ITPR1	PRKCZ	GNG7
Docosahexaenoic Acid (DHA) Signaling	1.83E00	1.22E-01	BCL2L1	BIK	PIK3CD	PIK3R2	PNPLA2	BCL2
Myc Mediated Apoptosis Signaling	1.82E00	1.17E-01	IGF1R	MAPK10	PIK3CD	PIK3R2	PRKCZ	FASLG	BCL2
Altered T Cell and B Cell Signaling in Rheumatoid Arthritis	1.82E00	9.78E-02	MAP3K14	CD28	IL36G	TNFSF13	LTA	TLR6	HLA-DOB	HLA-DMB	FASLG
AMPK Signaling	1.81E00	7.78E-02	TSC1	MAPK14	CKM	PRKAG2	RPTOR	PRKAR1B	PIK3CD	PPP2R5C	PPP2R5E	PIK3R2	CHRNA3	SMARCA4
			PPM1G
Integrin Signaling	1.79E00	7.73E-02	FYN	MAP3K11	TSPAN5	ASAP1	PLCG1	RHOH	DOCK1	ITGB2	CAPN8	WIPF1	ACTR3	ARPC4
			CAPN2	PIK3CD	PIK3R2	NEDD9
CREB Signaling in Neurons	1.79E00	7.39E-02	PLCB2	GNA12	ADCY3	PLCG1	CREB3L4	ITPR1	PRKCZ	GNG7	PRKAR1B	PRKAG2	PIK3CD	PRKCH
			RPS6KA1	GNA13	PIK3R2
G-Protein Coupled Receptor Signaling	1.78E00	7.33E-02	FYN	ADORA3	PLCB2	PTK2B	ADCY3	RAPGEF3	CREB3L4	RGS12	CHRM5	SYNGAP1	NFKBIA	P2RY14
			RGS10	PRKAR1B	PRKAG2	P2RY12	PIK3CD	PIK3R2	RPS6KA1	PDE11A
LPS-stimulated MAPK Signaling	1.78E00	9.76E-02	MAP3K14	MAPK14	NFKBIA	MAPK10	PRKCH	PIK3CD	PIK3R2	PRKCZ
Signaling by Rho Family GTPases	1.76E00	7.11E-02	MAP3K11	PTK2B	SEPT9	GNA12	ARHGEF1	RHOH	PRKCZ	GNG7	WIPF1	CDH9	ACTR3	CYFIP1
			ARPC4	MAPK10	PIK3CD	GNA13	PIK3R2	ARHGEF3
Interferon Signaling	1.76E00	1.39E-01	SOCS1	IFITM1	TAP1	IRF1	BCL2
Gα12/13 Signaling	1.76E00	8.73E-02	LPAR6	F2RL2	CDH9	NFKBIA	PTK2B	GNA12	MAPK10	ARHGEF1	PIK3CD	PIK3R2	GNA13
NF-κB Activation by Viruses	1.74E00	9.76E-02	ITGB2	MAP3K14	LCK	NFKBIA	PRKCH	PIK3CD	PIK3R2	PRKCZ
GNRH Signaling	1.74E00	8E-02	MAP3K14	PLCB2	MAPK14	MAP3K11	ADCY3	MAPK10	PRKAR1B	PRKAG2	PRKCH	CREB3L4	ITPR1	PRKCZ
Graft-versus-Host Disease Signaling	1.74E00	1.2E-01	CD28	IL36G	HLA-E	HLA-DOB	HLA-DMB	FASLG
Glioblastoma Multiforme Signaling	1.72E00	7.93E-02	TSC1	PLCB2	CDK6	PLCG1	ITPR1	RHOH	RB1	E2F1	CDKN1A	IGF1R	LEF1	PIK3CD
			PIK3R2
Type II Diabetes Mellitus Signaling	1.7E00	7.45E-02	SOCS1	MAP3K14	NFKBIA	ACSL6	MAPK10	CD36	PRKAG2	PRKCH	PIK3CD	PIK3R2	TNFRSF1B	PRKCZ
FAK Signaling	1.7E00	8.82E-02	DOCK1	CAPN8	FYN	ASAP1	CSK	PLCG1	CAPN2	PIK3CD	PIK3R2
Estrogen-mediated S-phase Entry	1.67E00	1.43E-01	RB1	TFDP1	E2F1	CDKN1A
IL-12 Signaling and Production in Macrophages	1.65E00	7.69E-02	MAPK14	MAPK10	CLU	S100A8	IL12RB2	PRKCH	PIK3CD	PIK3R2	RXRA	SPI1	PRKCZ	IRF1
Insulin Receptor Signaling	1.65E00	8.45E-02	SCNN1A	FYN	TSC1	ASIC2	SGK1	FOXO3	PRKAR1B	RPTOR	PRKAG2	PIK3CD	PIK3R2	PRKCZ
TR/RXR Activation	1.64E00	9.38E-02	UCP3	HP	DIO1	PIK3CD	NCOR2	PCK1	PIK3R2	TBL1XR1	RXRA
Role of Osteoblasts, Osteoclasts and Chondrocytes in Rheumatoid Arthritis	1.63E00	7.14E-02	MAP3K14	PTK2B	NFATC1	SMURF1	BCL2	IL1R2	IL36G	NFKBIA	MAPK14	MAPK10	PIK3CD	LEF1
			PIK3R2	TRAF5	TNFRSF1B	IL1RAP	TCF7L2
Leptin Signaling in Obesity	1.62E00	9.64E-02	PLCB2	ADCY3	PRKAR1B	PRKAG2	PLCG1	PIK3CD	PIK3R2	GHRL
D-myo-inositol (1,3,4)-trisphosphate Biosynthesis	1.61E00	1.6E-01	MINPP1	IPMK	ITPKB	INPP5A
ERK/MAPK Signaling	1.6E00	7.28E-02	ETS1	FYN	PTK2B	PLCG1	RAPGEF3	NFATC1	CREB3L4	DOCK1	PRKAR1B	PRKAG2	PIK3CD	PPP2R5C
			PPP2R5E	RPS6KA1	PIK3R2
p70S6K Signaling	1.59E00	8.53E-02	PLCB2	F2RL2	MAPT	SYK	PLCG1	PPP2R5C	PRKCH	PIK3CD	PIK3R2	PPP2R5E	PRKCZ
D-myo-inositol (1,4,5,6)-Tetrakisphosphate Biosynthesis	1.59E00	7.86E-02	CDC25B	ITPK1	TNS3	IPMK	PDCD1	DUSP27	PPM1F	PALD1	PPP2R5E	SET	SIRPA
D-myo-inositol (3,4,5,6)-tetrakisphosphate Biosynthesis	1.59E00	7.86E-02	CDC25B	ITPK1	TNS3	IPMK	PDCD1	DUSP27	PPM1F	PALD1	PPP2R5E	SET	SIRPA
Dopamine-DARPP32 Feedback in cAMP Signaling	1.59E00	7.65E-02	PLCB2	KCNJ15	ADCY3	CACNA1C	PLCG1	CREB3L4	ITPR1	PRKCZ	PRKAR1B	PRKAG2	PRKCH	PPP2R5C
			PPP2R5E	CAMKK2
CD27 Signaling in Lymphocytes	1.58E00	1.05E-01	BCL2L1	MAP3K14	NFKBIA	MAP3K11	MAPK10	TRAF5
Virus Entry via Endocytic Pathways	1.56E00	9.09E-02	B2M	ITGB2	FYN	ITSN1	PLCG1	PRKCH	PIK3CD	PIK3R2	PRKCZ
3-phosphoinositide Degradation	1.55E00	7.59E-02	CDC25B	ITPK1	INPP4A	TNS3	INPP4B	PDCD1	DUSP27	PPM1F	PALD1	PPP2R5E	SET	SIRPA
Synaptic Long Term Potentiation	1.55E00	8.53E-02	PLCB2	PRKAR1B	PRKAG2	CACNA1C	PLCG1	RAPGEF3	PRKCH	CREB3L4	ITPR1	RPS6KA1	PRKCZ
Amyloid Processing	1.54E00	1.07E-01	CAPN8	MAPK14	MAPT	PRKAR1B	PRKAG2	CAPN2
Inhibition of Angiogenesis by TSP1	1.53E00	1.28E-01	TGFBR2	FYN	MAPK14	MAPK10	CD36
UVB-Induced MAPK Signaling	1.51E00	1.09E-01	MAPK14	MAPK10	PRKCH	PIK3CD	PIK3R2	PRKCZ
IL-15 Production	1.5E00	1.29E-01	MAP3K11	PTK2B	PRKCZ	IRF1
1D-myo-inositol Hexakisphosphate Biosynthesis II (Mammalian)	1.5E00	1.43E-01	ITPK1	IPMK	ITPKB	INPP5A
Macropinocytosis Signaling	1.48E00	9.21E-02	ANKFY1	ITGB2	PLCG1	PRKCH	PIK3CD	PIK3R2	PRKCZ
Fc Epsilon RI Signaling	1.46E00	8.55E-02	FYN	MAPK14	SYK	MAPK10	PLCG1	PRKCH	PIK3CD	PIK3R2	PRKCZ	LCP2
Ceramide Signaling	1.45E00	8.99E-02	PPP2R5C	PIK3CD	PIK3R2	PPP2R5E	TNFRSF1B	DIABLO	PRKCZ	BCL2
ErbB Signaling	1.43E00	9.2E-02	MAPK14	MAPK10	PLCG1	ERBB3	PRKCH	PIK3CD	PIK3R2	PRKCZ
Ovarian Cancer Signaling	1.4E00	7.75E-02	RB1	TFDP1	PA2G4	E2F1	PRKAR1B	PRKAG2	LEF1	PIK3CD	PIK3R2	TCF7L2	BCL2
Hereditary Breast Cancer Signaling	1.39E00	7.81E-02	HDAC9	RB1	HDAC4	E2F1	CDKN1A	CDK6	PIK3CD	PIK3R2	SMARCA4	HDAC5
14-3-3-mediated Signaling	1.37E00	8.26E-02	TSC1	PLCB2	MAPT	MAPK10	PLCG1	PRKCH	PIK3CD	PIK3R2	RPS6KA1	PRKCZ
RhoA Signaling	1.37E00	8.33E-02	LPAR6	ACTR3	SEPT9	NRP2	PTK2B	GNA12	ARPC4	IGF1R	ARHGEF1	GNA13
IL-17 Signaling	1.37E00	9.46E-02	MAP3K14	IL19	MAPK14	MAPK10	PIK3CD	PIK3R2	MAPKAPK2
Role of p14/p19ARF in Tumor Suppression	1.35E00	1.25E-01	RB1	E2F1	PIK3CD	PIK3R2
Neuropathic Pain Signaling In Dorsal Horn Neurons	1.35E00	8.33E-02	PLCB2	PRKAR1B	PRKAG2	PLCG1	PRKCH	PIK3CD	PIK3R2	ITPR1	PRKCZ
Melanoma Signaling	1.33E00	1.09E-01	RB1	E2F1	CDKN1A	PIK3CD	PIK3R2
Protein Kinase A Signaling	1.33E00	6.3E-02	PLCB2	PTK2B	PRKCZ	GNG7	PTCH2	TGFBR2	CDC25B	NFKBIA	PRKAR1B	GNA13	PDE11A	CDC16
			PTPRE	ADCY3	PLCG1	NFATC1	CREB3L4	ITPR1	AKAP13	PRKAG2	LEF1	PRKCH	SIRPA	KDELR2
			TCF7L2
FLT3 Signaling in Hematopoietic Progenitor Cells	1.31E00	9.21E-02	MAPK14	PIK3CD	CREB3L4	PIK3R2	RPS6KA2	RPS6KA1	STAT5B
Thrombopoietin Signaling	1.31E00	9.52E-02	PLCG1	PRKCH	PIK3CD	PIK3R2	STAT5B	PRKCZ
4-1BB Signaling in T Lymphocytes	1.31E00	1.11E-01	MAP3K14	MAPK14	NFKBIA	MAPK10
Crosstalk between Dendritic Cells and Natural Killer Cells	1.3E00	8.42E-02	CD28	HLA-E	TYROBP	LTA	LTBR	TNFRSF1B	IL2RB	FASLG
CDK5 Signaling	1.28E00	8.51E-02	LAMA5	CABLES1	MAPT	ADCY3	PRKAR1B	PRKAG2	PPP2R5C	PPP2R5E
B Cell Development	1.27E00	1.21E-01	IL7R	HLA-DOB	RAG1	HLA-DMB
Superpathway of D-myo-inositol (1,4,5)-trisphosphate Metabolism	1.27E00	1.21E-01	MINPP1	IPMK	ITPKB	INPP5A
Neuroprotective Role of THOP1 in Alzheimer's Disease	1.26E00	9.26E-02	HLA-E	MAPT	PRKAR1B	PRKAG2	PNOC
Melatonin Signaling	1.26E00	8.97E-02	PLCB2	RORA	PRKAR1B	PRKAG2	PLCG1	PRKCH	PRKCZ
Ephrin Receptor Signaling	1.26E00	6.47E-02	EFNB2	MAP3K14	FYN	WIPF1	ACTR3	ITSN1	GNA12	ARPC4	EPHB3	GNA13	CREB3L4	MAP4K4
			GNG7
Axonal Guidance Signaling	1.25E00	5.76E-02	FYN	PLCB2	ITSN1	GNG7	PRKCZ	PTCH2	EFNB2	ACTR3	ARPC4	PRKAR1B	ADAM23	RASSF5
			PIK3R2	GNA13	ADAMTS1	NRP2	GNA12	PLCG1	NFATC1	DOCK1	SRGAP3	WIPF1	RTN4	PRKAG2
			EPHB3	PRKCH	PIK3CD
3-phosphoinositide Biosynthesis	1.24E00	6.82E-02	CDC25B	ITPK1	TNS3	PDCD1	DUSP27	PPM1F	PIK3CD	PALD1	PIK3R2	PPP2R5E	SET	SIRPA
Acute Myeloid Leukemia Signaling	1.23E00	8.54E-02	CSF3R	LEF1	PIK3CD	PIK3R2	STAT5B	SPI1	TCF7L2
1D-myo-inositol Hexakisphosphate Biosynthesis V (from Ins(1,3,4)P3)	1.23E00	2E-01	ITPK1	IPMK
TNFR1 Signaling	1.23E00	9.62E-02	MAP3K14	MADD	NFKBIA	CRADD	TNFAIP3
Aldosterone Signaling in Epithelial Cells	1.2E00	7.14E-02	SCNN1A	PLCB2	ASIC2	SGK1	PLCG1	PRKCH	PIK3CD	PIK3R2	DNAJB6	ITPR1	PRKCZ	DNAJB13
Relaxin Signaling	1.2E00	6.88E-02	NFKBIA	GNA12	ADCY3	PRKAR1B	PRKAG2	PIK3CD	PIK3R2	GNA13	PDE11A	PRKCZ	GNG7
Actin Cytoskeleton Signaling	1.18E00	6.3E-02	TIAM1	CSK	GNA12	ARHGEF1	DOCK1	TRIO	IQGAP2	ACTR3	TIAM2	CYFIP1	ARPC4	PIK3CD
			GNA13	PIK3R2	SSH2
α-Adrenergic Signaling	1.17E00	7.62E-02	ADCY3	PRKAR1B	PRKAG2	PLCG1	PRKCH	ITPR1	PRKCZ	GNG7
Role of Pattern Recognition Receptors in Recognition of Bacteria and Viruses	1.17E00	7.55E-02	NLRP3	SYK	TLR6	MAPK10	PRKCH	PIK3CD	PIK3R2	PRKCZ
Autoimmune Thyroid Disease Signaling	1.16E00	8.2E-02	CD28	HLA-E	HLA-DOB	HLA-DMB	FASLG
Sphingosine-1-phosphate Signaling	1.16E00	7.5E-02	PLCB2	PTK2B	GNA12	ADCY3	PLCG1	PIK3CD	PIK3R2	GNA13	RHOH
Cell Cycle Regulation by BTG Family Proteins	1.15E00	1.11E-01	RB1	E2F1	PPP2R5C	PPP2R5E
VEGF Signaling	1.15E00	7.77E-02	BCL2L1	PTK2B	FLT1	FOXO3	PLCG1	PIK3CD	PIK3R2	BCL2
IL-17A Signaling in Airway Cells	1.14E00	8.33E-02	IL19	MAPK14	NFKBIA	MAPK10	PIK3CD	PIK3R2
G Beta Gamma Signaling	1.13E00	6.84E-02	GNA12	PRKAR1B	PRKAG2	PLCG1	PRKCH	GNA13	PRKCZ	GNG7
VEGF Family Ligand-Receptor Interactions	1.12E00	8.33E-02	NRP2	FLT1	PLCG1	PRKCH	PIK3CD	PIK3R2	PRKCZ
Estrogen-Dependent Breast Cancer Signaling	1.12E00	8.33E-02	TERT	IGF1R	PIK3CD	CREB3L4	PIK3R2	STAT5B
G Protein Signaling Mediated by Tubby	1.11E00	9.52E-02	PLCB2	LCK	PLCG1	GNG7
IGF-1 Signaling	1.11E00	7.62E-02	SOCS1	FOXO3	IGF1R	PRKAR1B	PRKAG2	PIK3CD	PIK3R2	PRKCZ
Hematopoiesis from Pluripotent Stem Cells	1.1E00	7.94E-02	CD247	CD3G	CD3E	CD3D	CD8B
TGF-β Signaling	1.1E00	7.87E-02	TGFBR2	RUNX3	ZNF423	MAPK14	SKI	SMURF1	BCL2
Calcium Signaling	1.09E00	6.13E-02	HDAC9	TNNT1	HDAC4	CHRNA6	PRKAG2	PRKAR1B	RCAN3	NFATC1	ITPR1	CREB3L4	CHRNA3	CAMKK2
			HDAC5
JAK/Stat Signaling	1.09E00	8.57E-02	BCL2L1	SOCS1	CDKN1A	PIK3CD	PIK3R2	STAT5B
Paxillin Signaling	1.09E00	7.21E-02	DOCK1	ITGB2	MAPK14	PTK2B	CSK	MAPK10	PIK3CD	PIK3R2
Acute Phase Response Signaling	1.08E00	6.7E-02	IL6ST	SOCS1	MAP3K14	IL36G	HP	MAPK14	NFKBIA	C4BPA	PIK3CD	PIK3R2	TNFRSF1B	IL1RAP
CNTF Signaling	1.08E00	9.09E-02	IL6ST	PIK3CD	PIK3R2	RPS6KA2	RPS6KA1
IL-22 Signaling	1.04E00	1.2E-01	MAPK14	MAPK10	STAT5B
GDNF Family Ligand-Receptor Interactions	9.99E-01	8.22E-02	MAPK10	PLCG1	PIK3CD	DOK3	PIK3R2	ITPR1
Xenobiotic Metabolism Signaling	9.93E-01	6.02E-02	MAP3K14	MAP3K11	HDAC4	MGMT	PRKCZ	HDAC5	AIP	PNPLA7	AHRR	MAPK14	ALDH1A2	PPP2R5C
		PRKCH	PIK3CD	PIK3R2	NCOR2	PPP2R5E	RXRA
Nitric Oxide Signaling in the Cardiovascular System	9.92E-01	7.07E-02	FLT1	PRKAR1B	PRKAG2	CACNA1C	PIK3CD	PIK3R2	ITPR1
Gαi Signaling	9.84E-01	6.82E-02	ADORA3	P2RY14	RGS10	ADCY3	PRKAR1B	PRKAG2	P2RY12	RGS12	GNG7
Role of PKR in Interferon Induction and Antiviral Response	9.81E-01	8.7E-02	MAPK14	NFKBIA	TRAF5	IRF1
FGF Signaling	9.73E-01	7.69E-02	MAPK14	PLCG1	PIK3CD	CREB3L4	PIK3R2	ITPR1	MAPKAPK2
Actin Nucleation by ARP-WASP Complex	9.71E-01	7.58E-02	WIPF1	ACTR3	GNA12	ARPC4	RHOH
mTOR Signaling	9.61E-01	6.16E-02	TSC1	PRR5L	RHOH	PRKCZ	RPTOR	PRKAG2	PPP2R5C	PRKCH	PIK3CD	PPP2R5E	PIK3R2	RPS6KA2
			RPS6KA1
Amyotrophic Lateral Sclerosis Signaling	9.59E-01	6.84E-02	CAPN8	BCL2L1	RAB5C	CACNA1C	CAPN2	PIK3CD	PIK3R2	BCL2
Antiproliferative Role of TOB in T Cell Signaling	9.58E-01	1.15E-01	TGFBR2	RB1	RPS6KA1
BMP signaling pathway	9.56E-01	7.5E-02	ZNF423	MAPK14	MAPK10	PRKAR1B	PRKAG2	SMURF1
eNOS Signaling	9.51E-01	6.62E-02	LPAR6	FLT1	ADCY3	PRKAR1B	PRKAG2	PLCG1	PIK3CD	PIK3R2	ITPR1	CHRNA3
Serine Biosynthesis	9.43E-01	1.54E-01	PSAT1	UBAC2
Communication between Innate and Adaptive Immune Cells	9.35E-01	6.42E-02	B2M	CD28	IL36G	HLA-E	TNFSF13	TLR6	CD8B
UVC-Induced MAPK Signaling	9.23E-01	9.52E-02	MAPK14	MAPK10	PRKCH	PRKCZ
Ephrin B Signaling	9.14E-01	7.41E-02	EFNB2	ITSN1	GNA12	EPHB3	GNA13	GNG7
Endothelin-1 Signaling	9.05E-01	6.42E-02	PLCB2	MAPK14	GNA12	ADCY3	MAPK10	PLCG1	PRKCH	PIK3CD	PIK3R2	GNA13	ITPR1	PRKCZ
ATM Signaling	8.99E-01	8.2E-02	MAPK14	NFKBIA	CDKN1A	MAPK10	CREB3L4
HMGB1 Signaling	8.99E-01	7.07E-02	MAPK14	KAT6A	MAPK10	PIK3CD	PIK3R2	TNFRSF1B	RHOH
Cell Cycle: G2/M DNA Damage Checkpoint Regulation	8.95E-01	8.33E-02	CDC25B	CDKN1A	RPS6KA1	PRKCZ
IL-4 Signaling	8.94E-01	7.59E-02	SOCS1	HLA-DOB	NFATC1	HLA-DMB	PIK3CD	PIK3R2
Sertoli Cell-Sertoli Cell Junction Signaling	8.93E-01	6.15E-02	MAP3K14	EPB41	MAPK14	MAP3K11	CLDN1	MAPK10	PRKAR1B	PRKAG2	CLDN9	CLINT1	MAGI2	RAB8B
D-mannose Degradation	8.89E-01	3.33E-01	MPI
Synaptic Long Term Depression	8.8E-01	6.29E-02	PLCB2	GNA12	IGF1R	PLCG1	PPP2R5C	PRKCH	GNA13	ITPR1	PPP2R5E	PRKCZ
TREM1 Signaling	8.77E-01	7.04E-02	TYROBP	TLR6	MPO	PLCG1	STAT5B
EGF Signaling	8.77E-01	8.06E-02	MAPK14	PLCG1	PIK3CD	PIK3R2	ITPR1
Colorectal Cancer Metastasis Signaling	8.67E-01	5.81E-02	IL6ST	ADCY3	RHOH	GNG7	TGFBR2	BCL2L1	TLR6	MAPK10	PRKAR1B	PRKAG2	PIK3CD	LEF1
			PIK3R2	TCF7L2	MMP17
Mouse Embryonic Stem Cell Pluripotency	8.64E-01	7.07E-02	IL6ST	MAPK14	LEF1	PIK3CD	PIK3R2	ID3	TCF7L2
Sperm Motility	8.48E-01	6.38E-02	PLCB2	MAP3K11	PTK2B	PRKAR1B	PRKAG2	PLCG1	PRKCH	ITPR1	PRKCZ
Androgen Signaling	8.46E-01	5.56E-02	SHBG	GNA12	PRKAR1B	PRKAG2	PRKCH	GNA13	PRKCZ	GNG7
FcγRIIB Signaling in B Lymphocytes	8.43E-01	6.78E-02	SYK	MAPK10	PIK3CD	PIK3R2
Role of Oct4 in Mammalian Embryonic Stem Cell Pluripotency	8.43E-01	8.89E-02	RB1	BMI1	PHC3	JARID2
ErbB4 Signaling	8.34E-01	7.46E-02	PLCG1	PRKCH	PIK3CD	PIK3R2	PRKCZ
Sonic Hedgehog Signaling	8.2E-01	9.09E-02	PRKAR1B	PRKAG2	PTCH2
Allograft Rejection Signaling	8.19E-01	6.52E-02	B2M	CD28	HLA-E	HLA-DOB	HLA-DMB	FASLG
MSP-RON Signaling Pathway	8.18E-01	8E-02	ITGB2	PIK3CD	PIK3R2	PRKCZ
iNOS Signaling	7.94E-01	7.55E-02	LY96	MAPK14	NFKBIA	IRF1
GM-CSF Signaling	7.93E-01	7.35E-02	ETS1	BCL2L1	PIK3CD	PIK3R2	STAT5B
CCR3 Signaling in Eosinophils	7.73E-01	6.3E-02	PLCB2	MAPK14	PRKCH	PIK3CD	PIK3R2	ITPR1	PRKCZ	GNG7
Antioxidant Action of Vitamin C	7.68E-01	6.54E-02	PLCB2	MAPK14	NFKBIA	MAPK10	PLCG1	STAT5B	TXNRD2
Hepatic Fibrosis / Hepatic Stellate Cell Activation	7.55E-01	6.16E-02	IL1R2	TGFBR2	LY96	FLT1	IGF1R	TNFRSF1B	IL1RAP	FASLG	BCL2
Germ Cell-Sertoli Cell Junction Signaling	7.53E-01	6.1E-02	TGFBR2	MAP3K14	MAPK14	MAP3K11	MAPK10	PIK3CD	PIK3R2	CLINT1	RHOH	RAB8B
Glycogen Degradation III	7.52E-01	1.18E-01	GAA	PGM1
Atherosclerosis Signaling	7.46E-01	5.88E-02	ITGB2	IL36G	TNFSF12	CLU	CD36	S100A8	COL11A2	COL18A1
Cardiac β-adrenergic Signaling	7.42E-01	5.81E-02	AKAP13	ADCY3	PRKAR1B	PRKAG2	CACNA1C	PPP2R5C	PPP2R5E	PDE11A	GNG7
Mitotic Roles of Polo-Like Kinase	7.36E-01	7.14E-02	CDC25B	PLK3	PPP2R5C	PPP2R5E	CDC16
TWEAK Signaling	7.33E-01	7.89E-02	MAP3K14	NFKBIA	TNFSF12
NRF2-mediated Oxidative Stress Response	7.22E-01	5.73E-02	MAPK14	ABCC1	PRKCH	PIK3CD	PIK3R2	DNAJB6	ABCC4	PRKCZ	DNAJB13	MAFG	BACH1
Superpathway of Serine and Glycine Biosynthesis I	7.13E-01	1.11E-01	PSAT1	UBAC2
IL-9 Signaling	7.07E-01	7.5E-02	PIK3CD	PIK3R2	STAT5B
Role of JAK2 in Hormone-like Cytokine Signaling	7.07E-01	8.33E-02	SOCS1	STAT5B	SIRPA
Complement System	7.07E-01	8.57E-02	CR1	CD59	C4BPA
Factors Promoting Cardiogenesis in Vertebrates	7.03E-01	6.38E-02	TGFBR2	MAPK14	LEF1	PRKCH	PRKCZ	TCF7L2
cAMP-mediated signaling	6.92E-01	5.8E-02	ADORA3	ADCY3	RAPGEF3	CREB3L4	RGS12	CHRM5	AKAP13	P2RY14	RGS10	PRKAR1B	P2RY12	RPS6KA1
			PDE11A
Bladder Cancer Signaling	6.87E-01	6.59E-02	RB1	TFDP1	PA2G4	E2F1	CDKN1A	MMP17
Melatonin Degradation III	6.86E-01	1.67E-01	MPO
nNOS Signaling in Neurons	6.86E-01	7.69E-02	CAPN8	CAPN2	PRKCH	PRKCZ
GADD45 Signaling	6.77E-01	9.09E-02	CCND2	CDKN1A
IL-3 Signaling	6.66E-01	6.76E-02	PRKCH	PIK3CD	PIK3R2	STAT5B	PRKCZ
Systemic Lupus Erythematosus Signaling	6.56E-01	5.2E-02	CD247	CD28	CD3G	IL36G	LCK	CD3E	HLA-E	CD22	PLCG1	PIK3CD	NFATC1	PIK3R2
			CD3D
Clathrin-mediated Endocytosis Signaling	6.5E-01	5.64E-02	ITGB2	ACTR3	GAK	RAB5C	ARPC4	CLU	STAM	S100A8	PIK3CD	HIP1	PIK3R2
ILK Signaling	6.5E-01	5.73E-02	DOCK1	ITGB2	MAPK10	LEF1	PPP2R5C	RSU1	PIK3CD	CREB3L4	PIK3R2	PPP2R5E	RHOH
Neurotrophin/TRK Signaling	6.5E-01	6.67E-02	PLCG1	PIK3CD	CREB3L4	PIK3R2	RPS6KA1
Endometrial Cancer Signaling	6.47E-01	7.02E-02	FOXO3	LEF1	PIK3CD	PIK3R2
Gap Junction Signaling	6.44E-01	5.68E-02	PLCB2	ADCY3	PRKAR1B	PRKAG2	PLCG1	PRKCH	PIK3CD	PIK3R2	ITPR1	PRKCZ
D-myo-inositol (1,4,5)-Trisphosphate Biosynthesis	6.34E-01	7.89E-02	CCR1	PLCB2	PLCG1
Role of CHK Proteins in Cell Cycle Checkpoint Control	6.29E-01	7.02E-02	E2F1	CDKN1A	PPP2R5C	PPP2R5E
Neuregulin Signaling	6.16E-01	5.88E-02	PLCG1	ERBB3	PRKCH	PIK3R2	STAT5B	PRKCZ
Notch Signaling	6.12E-01	6.98E-02	MAML2	NOTCH4	DTX1
Gαs Signaling	6.06E-01	5.79E-02	ADCY3	PRKAR1B	PRKAG2	RAPGEF3	CREB3L4	GNG7	CHRM5
Caveolar-mediated Endocytosis Signaling	6.04E-01	5.95E-02	B2M	ITGB2	FYN	ITSN1	RAB5C
ErbB2-ErbB3 Signaling	5.94E-01	6.67E-02	ERBB3	PIK3CD	PIK3R2	STAT5B
Regulation of Cellular Mechanics by Calpain Protease	5.94E-01	5.56E-02	CAPN8	RB1	CDK6	CAPN2
Mechanisms of Viral Exit from Host Cells	5.71E-01	6.67E-02	CHMP4B	PRKCH	PRKCZ
Transcriptional Regulatory Network in Embryonic Stem Cells	5.71E-01	7.5E-02	CDYL	KAT6A	SET
Glycine Betaine Degradation	5.56E-01	8.7E-02	SARDH	BHMT2
Thyroid Cancer Signaling	5.51E-01	7.14E-02	LEF1	RXRA	TCF7L2
RhoGDI Signaling	5.49E-01	5.05E-02	CDH9	ACTR3	GNA12	ARPC4	ARHGEF1	ARHGEF3	GNA13	RHOH	GNG7	ARHGDIB
VDR/RXR Activation	5.47E-01	6.17E-02	CDKN1A	PRKCH	NCOR2	RXRA	PRKCZ
Role of BRCA1 in DNA Damage Response	5.45E-01	6.15E-02	RB1	E2F1	CDKN1A	SMARCA4
LPS/IL-1 Mediated Inhibition of RXR Function	5.3E-01	5.02E-02	IL1R2	LY96	IL36G	NR1H4	MGMT	ACSL6	ALDH1A2	NR1H3	TNFRSF1B	RXRA	ABCC4	IL1RAP
Thioredoxin Pathway	5.11E-01	1.25E-01	TXNRD2
Lipid Antigen Presentation by CD1	5.06E-01	7.14E-02	B2M	CD3E
IL-17A Signaling in Gastric Cells	5.06E-01	8E-02	MAPK14	MAPK10
MIF Regulation of Innate Immunity	4.97E-01	6E-02	LY96	NFKBIA	MAPK10
Role of IL-17F in Allergic Inflammatory Airway Diseases	4.97E-01	6.38E-02	CREB3L4	RPS6KA2	RPS6KA1
Netrin Signaling	4.97E-01	5.26E-02	PRKAR1B	PRKAG2	NFATC1
Pathogenesis of Multiple Sclerosis	4.69E-01	1.11E-01	CCR1
Assembly of RNA Polymerase I Complex	4.69E-01	7.69E-02	TAF1B
Creatine-phosphate Biosynthesis	4.69E-01	1.11E-01	CKM
Methionine Salvage II (Mammalian)	4.69E-01	1.11E-01	BHMT2
GDP-L-fucose Biosynthesis II (from L-fucose)	4.69E-01	1.11E-01	FPGT
Oxidized GTP and dGTP Detoxification	4.69E-01	9.09E-02	DDX6
Rapoport-Luebering Glycolytic Shunt	4.69E-01	1.11E-01	MINPP1
Epithelial Adherens Junction Signaling	4.63E-01	5.44E-02	TGFBR2	NOTCH4	ACTR3	ARPC4	LEF1	CLINT1	MAGI2	TCF7L2
Cell Cycle Control of Chromosomal Replication	4.62E-01	6.45E-02	MCM3	CDK6
Ubiquinol-10 Biosynthesis (Eukaryotic)	4.62E-01	6.9E-02	PRHOXNB	MICAL3
Angiopoietin Signaling	4.47E-01	5.41E-02	NFKBIA	PIK3CD	PIK3R2	STAT5B
Antiproliferative Role of Somatostatin Receptor 2	4.47E-01	5.63E-02	CDKN1A	PIK3CD	PIK3R2	GNG7
Retinoic acid Mediated Apoptosis Signaling	4.47E-01	5.8E-02	ZC3HAV1	TNFRSF10D	RXRA	IRF1
Embryonic Stem Cell Differentiation into Cardiac Lineages	4.32E-01	1E-01	SP4
Tetrahydrofolate Salvage from 5,10-methenyltetrahydrofolate	4.32E-01	1E-01	MTHFD1L
Granulocyte Adhesion and Diapedesis	4.3E-01	5.14E-02	IL1R2	CSF3R	ITGB2	IL36G	CLDN1	CLDN9	TNFRSF1B	IL1RAP	MMP17
Dopamine Receptor Signaling	4.28E-01	5.32E-02	ADCY3	PRKAR1B	PRKAG2	PPP2R5C	PPP2R5E
Intrinsic Prothrombin Activation Pathway	4.22E-01	5.71E-02	COL11A2	COL18A1
Putrescine Degradation III	4.22E-01	6.67E-02	ALDH1A2	SAT2
PAK Signaling	4.18E-01	4.72E-02	PTK2B	MAPK10	EPHB3	PIK3CD	PIK3R2
Ephrin A Signaling	4.05E-01	5.77E-02	FYN	PIK3CD	PIK3R2
Heme Degradation	4E-01	9.09E-02	BLVRA
PXR/RXR Activation	4E-01	4.6E-02	FOXO3	PRKAR1B	PRKAG2	RXRA
Pyridoxal 5'-phosphate Salvage Pathway	3.78E-01	5.48E-02	SGK1	CDK6	GRK5	PRKCH
Chemokine Signaling	3.78E-01	5.48E-02	PLCB2	MAPK14	PTK2B	PLCG1
FXR/RXR Activation	3.6E-01	4.95E-02	IL36G	NR1H4	MAPK10	NR1H3	RXRA
Cellular Effects of Sildenafil (Viagra)	3.52E-01	4.76E-02	PLCB2	ADCY3	PRKAR1B	PRKAG2	CACNA1C	PLCG1	ITPR1
Assembly of RNA Polymerase III Complex	3.46E-01	6.25E-02	GTF3C5
Role of IL-17A in Psoriasis	3.46E-01	7.69E-02	S100A8
Dolichol and Dolichyl Phosphate Biosynthesis	3.46E-01	7.69E-02	DHDDS
Chondroitin and Dermatan Biosynthesis	3.46E-01	7.69E-02	CHSY1
Thyronamine and Iodothyronamine Metabolism	3.46E-01	7.69E-02	DIO1
Thyroid Hormone Metabolism I (via Deiodination)	3.46E-01	7.69E-02	DIO1
Pregnenolone Biosynthesis	3.46E-01	7.69E-02	MICAL3
GDP-mannose Biosynthesis	3.46E-01	7.69E-02	MPI
Role of Cytokines in Mediating Communication between Immune Cells	3.43E-01	5.45E-02	IL36G	IL32	IL24
Oncostatin M Signaling	3.4E-01	5.71E-02	IL6ST	STAT5B
MIF-mediated Glucocorticoid Regulation	3.26E-01	4.76E-02	LY96	NFKBIA
IL-17A Signaling in Fibroblasts	3.26E-01	5E-02	MAPK14	NFKBIA
Acyl-CoA Hydrolysis	3.23E-01	6.67E-02	ACOT7
Spermine and Spermidine Degradation I	3.23E-01	7.14E-02	SAT2
Coenzyme A Biosynthesis	3.23E-01	7.14E-02	PPCDC
Inositol Pyrophosphates Biosynthesis	3.23E-01	6.25E-02	IPMK
Retinol Biosynthesis	3.21E-01	5.17E-02	PNPLA7	DHRS3	PNPLA2
Salvage Pathways of Pyrimidine Ribonucleotides	3.18E-01	4.9E-02	SGK1	CDK6	GRK5	PRKCH	UCK2
Glioma Invasiveness Signaling	3.11E-01	5E-02	PIK3CD	PIK3R2	RHOH
Prostanoid Biosynthesis	3.02E-01	6.67E-02	HPGDS
Glycogen Degradation II	3.02E-01	6.67E-02	PGM1
GDP-glucose Biosynthesis	3.02E-01	5.88E-02	PGM1
HIF1α Signaling	2.96E-01	4.67E-02	MAPK14	MAPK10	PIK3CD	PIK3R2	MMP17
Estrogen Receptor Signaling	2.91E-01	4.41E-02	MED12L	CTBP1	MED21	NCOR2	PCK1	SMARCA4
Parkinson's Signaling	2.82E-01	6.25E-02	MAPK14
Regulation of Actin-based Motility by Rho	2.78E-01	4.49E-02	WIPF1	ACTR3	ARPC4	RHOH
Regulation of eIF4 and p70S6K Signaling	2.75E-01	4E-02	MAPK14	EIF2C2	PPP2R5C	PIK3CD	PIK3R2	PPP2R5E	PRKCZ
NAD Phosphorylation and Dephosphorylation	2.65E-01	5.88E-02	NADK
Fatty Acid α-oxidation	2.65E-01	4.76E-02	ALDH1A2
Folate Polyglutamylation	2.65E-01	5.88E-02	MTHFD1L
Activation of IRF by Cytosolic Pattern Recognition Receptors	2.64E-01	4.17E-02	NFKBIA	LTA	MAPK10
Glutamate Receptor Signaling	2.55E-01	4.35E-02	SLC1A4	SLC1A7	GNG7
Histidine Degradation III	2.49E-01	5.56E-02	MTHFD1L
Histidine Degradation VI	2.49E-01	5E-02	MICAL3
Hypoxia Signaling in the Cardiovascular System	2.47E-01	4.55E-02	NFKBIA	CREB3L4	UBE2D3
tRNA Splicing	2.44E-01	4.35E-02	TSEN54	PDE11A
Phospholipases	2.39E-01	4.55E-02	CCR1	PLCB2	PLCG1
Granzyme A Signaling	2.34E-01	5E-02	SET
Fatty Acid Activation	2.34E-01	5.26E-02	ACSL6
Glucose and Glucose-1-phosphate Degradation	2.34E-01	4.55E-02	PGM1
Role of Hypercytokinemia/hyperchemokinemia in the Pathogenesis of Influenza	2.25E-01	4.55E-02	CCR1	IL36G
Triacylglycerol Biosynthesis	2.25E-01	4.35E-02	LPIN1	LCLAT1
Mitochondrial L-carnitine Shuttle Pathway	2.07E-01	4.55E-02	ACSL6
Vitamin-C Transport	2.07E-01	4.55E-02	TXNRD2
D-myo-inositol (1,4,5)-trisphosphate Degradation	1.95E-01	4.35E-02	INPP5A
